# Supplementary material for: Dataset of Nematostella vectensis Hsp70 isoform interactomes upon heat shock
Source: Data Brief. 2019 Sep 28;27:104580. doi: 10.1016/j.dib.2019.104580 (PMC6817661; doi:10.1016/j.dib.2019.104580)
Supplement: Multimedia component 1 [file mmc1.xlsx]

## Sheet: NvHsp70A
A_Index	Gene names	Protein names	Log2 NvHSP70A Norm (Ratio (Hs/Un))
1	HSP26	Heat shock protein 26	4.27856
2	PNC1	Nicotinamidase	4.04553
3	RTN2	Reticulon-like protein 2	2.98364
4	PIG2	GSY2-interacting protein PIG2	2.89548
5	STI1	Heat shock protein STI1	2.64418
6	HBT1	Protein HBT1	2.39581
7	TDH1	Glyceraldehyde-3-phosphate dehydrogenase 1	2.32766
8	UGA1	4-aminobutyrate aminotransferase	2.23321
9	BAG7	Rho-GTPase-activating protein BAG7	2.21014
10	DIG1	Down-regulator of invasive growth 1	2.09545
11	MDJ1	DnaJ homolog 1, mitochondrial	1.98612
12	ENO1	Enolase 1	1.95986
13	SHM2	Serine hydroxymethyltransferase, cytosolic	1.92458
14	RPL20B	60S ribosomal protein L20-B;60S ribosomal protein L20-A	1.73349
15	BMH1	Protein BMH1	1.69387
16	HSP42	Heat shock protein 42	1.63151
17	AST2	Protein AST2	1.61642
18	PGI1	Glucose-6-phosphate isomerase	1.5975
19	AIR2	Protein AIR2	1.58815
20	YGR250C	Uncharacterized RNA-binding protein YGR250C	1.58543
21	RPL37A	60S ribosomal protein L37-A	1.54504
22	SGN1	RNA-binding protein SGN1	1.52301
23	HSP104	Heat shock protein 104	1.4344
24	AHP1	Peroxiredoxin type-2	1.43284
25	DEF1	RNA polymerase II degradation factor 1	1.43023
26	REB1	DNA-binding protein REB1	1.41355
27	PDI1	Protein disulfide-isomerase	1.31972
28	TPS1	Alpha,alpha-trehalose-phosphate synthase [UDP-forming] 56 kDa subunit	1.29006
29	REG1	Resistance to glucose repression protein 1	1.24753
30	RPL7B	60S ribosomal protein L7-B	1.24624
31	BDH1	(R,R)-butanediol dehydrogenase	1.20715
32	TDH2	Glyceraldehyde-3-phosphate dehydrogenase 2	1.18987
33	RPS9A	40S ribosomal protein S9-A	1.06655
34	MRPL23	54S ribosomal protein L23, mitochondrial	1.05414
35	HRK1	Serine/threonine-protein kinase HRK1	1.04499
36	ESC1	Silent chromatin protein ESC1	1.01025
37	RPL6B	60S ribosomal protein L6-B	1.00541
38	RPL42B	60S ribosomal protein L42-B;60S ribosomal protein L42-A	0.97996
39	HSP82	ATP-dependent molecular chaperone HSP82	0.932559
40	RPL29	60S ribosomal protein L29	0.921576
41	RPN8	26S proteasome regulatory subunit RPN8	0.911278
42	PGK1	Phosphoglycerate kinase	0.90024
43	GPD2	Glycerol-3-phosphate dehydrogenase [NAD(+)] 2, mitochondrial	0.899438
44	FBA1	Fructose-bisphosphate aldolase	0.884769
45	HSP78	Heat shock protein 78, mitochondrial	0.881476
46	RPL43B	60S ribosomal protein L43-B;60S ribosomal protein L43-A	0.878116
47	ART5	Arrestin-related trafficking adapter 5	0.859253
48	SFP1	Transcription factor SFP1	0.834703
49	UGP1	UTP--glucose-1-phosphate uridylyltransferase	0.806584
50	IPP1	Inorganic pyrophosphatase	0.791683
51	HYP2	Eukaryotic translation initiation factor 5A-1	0.790928
52	YMR226C	Uncharacterized oxidoreductase YMR226C	0.773901
53	FAR8	Factor arrest protein 8	0.767357
54	TSA1	Peroxiredoxin TSA1	0.758138
55	PTC4	Protein phosphatase 2C homolog 4	0.740166
56	AAT2	Aspartate aminotransferase, cytoplasmic	0.737359
57	BMH2	Protein BMH2	0.733508
58	ILV6	Acetolactate synthase small subunit, mitochondrial	0.730299
59	FPK1	Flippase kinase 1	0.715731
60	ENO2	Enolase 2	0.708438
61	HSP60	Heat shock protein 60, mitochondrial	0.683734
62	PRB1	Cerevisin	0.680304
63	ADH3	Alcohol dehydrogenase 3, mitochondrial	0.674103
64	GND1	6-phosphogluconate dehydrogenase, decarboxylating 1	0.659657
65	IMP3	U3 small nucleolar ribonucleoprotein protein IMP3	0.647728
66	TES1	Peroxisomal acyl-coenzyme A thioester hydrolase 1	0.645404
67	DLD3	D-lactate dehydrogenase [cytochrome] 3	0.643167
68	GPM1	Phosphoglycerate mutase 1	0.64301
69	FRA1	Putative Xaa-Pro aminopeptidase FRA1	0.641109
70	SSE1	Heat shock protein homolog SSE1	0.639527
71	CPR6	Peptidyl-prolyl cis-trans isomerase CPR6	0.638757
72	KCS1	Inositol hexakisphosphate kinase 1	0.635538
73	GTS1	Protein GTS1	0.620156
74	MRPL32	54S ribosomal protein L32, mitochondrial	0.612848
75	TEF4	Elongation factor 1-gamma 2	0.594583
76	PDC1	Pyruvate decarboxylase isozyme 1	0.561658
77	PSP2	Protein PSP2	0.54159
78	CCT6	T-complex protein 1 subunit zeta	0.541111
79	CYS4	Cystathionine beta-synthase	0.518372
80	URA7	CTP synthase 1	0.510398
81	STM1	Suppressor protein STM1	0.505196
82	YCK2	Casein kinase I homolog 2	0.496674
83	NPL3	Nucleolar protein 3	0.492366
84	SOF1	Protein SOF1	0.486205
85	MOT2	General negative regulator of transcription subunit 4	0.476786
86	PRO1	Glutamate 5-kinase	0.474437
87	HTB2	Histone H2B.2;Histone H2B.1	0.468794
88	RPS31	Ubiquitin-40S ribosomal protein S31;Ubiquitin;40S ribosomal protein S31	0.448276
89	THS1	Threonine--tRNA ligase, cytoplasmic	0.42891
90	VMA1	V-type proton ATPase catalytic subunit A;Endonuclease PI-SceI	0.406985
91	ZPR1	Zinc finger protein ZPR1	0.406941
92	PWP1	Periodic tryptophan protein 1	0.404493
93	PPZ1	Serine/threonine-protein phosphatase PP-Z1	0.403018
94	RPL33A	60S ribosomal protein L33-A	0.403011
95	MOT3	Transcriptional activator/repressor MOT3	0.394911
96	DSD1	D-serine dehydratase	0.377783
97	FAB1	1-phosphatidylinositol 3-phosphate 5-kinase FAB1	0.365459
98	LPD1	Dihydrolipoyl dehydrogenase, mitochondrial	0.361738
99	MIS1	C-1-tetrahydrofolate synthase, mitochondrial;Methylenetetrahydrofolate dehydrogenase;Methenyltetrahydrofolate cyclohydrolase;Formyltetrahydrofolate synthetase	0.35227
100	CYR1	Adenylate cyclase	0.346677
101	RPL33B	60S ribosomal protein L33-B	0.342175
102	ASC1	Guanine nucleotide-binding protein subunit beta-like protein	0.325151
103	RPS6B	40S ribosomal protein S6-B;40S ribosomal protein S6-A	0.311478
104	RET1	DNA-directed RNA polymerase III subunit RPC2	0.308644
105	MES1	Methionine--tRNA ligase, cytoplasmic	0.303251
106	RPS25A	40S ribosomal protein S25-A;40S ribosomal protein S25-B	0.293986
107	RPL5	60S ribosomal protein L5	0.28413
108	IST2	Increased sodium tolerance protein 2	0.284023
109	TDH3	Glyceraldehyde-3-phosphate dehydrogenase 3	0.277378
110	RPS15	40S ribosomal protein S15	0.274339
111	PAA1	Polyamine N-acetyltransferase 1	0.271851
112	KSP1	Serine/threonine-protein kinase KSP1	0.270795
113	TRM1	tRNA (guanine(26)-N(2))-dimethyltransferase, mitochondrial	0.268718
114	RPS1B	40S ribosomal protein S1-B	0.257519
115	RPS4B	40S ribosomal protein S4-B;40S ribosomal protein S4-A	0.249289
116	MRPL40	54S ribosomal protein L40, mitochondrial	0.248165
117	RPL37B	60S ribosomal protein L37-B	0.238603
118	PAL1	Protein PAL1	0.238389
119	RPL35B	60S ribosomal protein L35-B;60S ribosomal protein L35-A	0.230543
120	RPS16B	40S ribosomal protein S16-B;40S ribosomal protein S16-A	0.222315
121	LYS21	Homocitrate synthase, mitochondrial	0.217271
122	ERV14	ER-derived vesicles protein ERV14	0.214475
123	RPB8	DNA-directed RNA polymerases I, II, and III subunit RPABC3	0.212503
124	RPL9A	60S ribosomal protein L9-A	0.212274
125	SHM1	Serine hydroxymethyltransferase, mitochondrial	0.211662
126	SCO1	Protein SCO1, mitochondrial	0.21097
127	SSE2	Heat shock protein homolog SSE2	0.210142
128	ILV2	Acetolactate synthase catalytic subunit, mitochondrial	0.202665
129	RPL19B	60S ribosomal protein L19-B;60S ribosomal protein L19-A	0.186574
130	KAR2	78 kDa glucose-regulated protein homolog	0.180968
131	RPL9B	60S ribosomal protein L9-B	0.173364
132	TEF1	Elongation factor 1-alpha	0.133222
133	RPS11B	40S ribosomal protein S11-B;40S ribosomal protein S11-A	0.127569
134	ASN1	Asparagine synthetase [glutamine-hydrolyzing] 1	0.12435
135	CAF20	Cap-associated protein CAF20	0.12297
136	EMP24	Endosomal protein P24B	0.118022
137	RTK1	Probable serine/threonine-protein kinase RTK1	0.117681
138	RPL40B	Ubiquitin-60S ribosomal protein L40;Ubiquitin;60S ribosomal protein L40;Polyubiquitin;Ubiquitin	0.110606
139	TPI1	Triosephosphate isomerase	0.1048
140	NMA1	Nicotinamide-nucleotide adenylyltransferase 1	0.103586
141	RPL13B	60S ribosomal protein L13-B	0.0987607
142	ECM14	Putative metallocarboxypeptidase ECM14	0.0958162
143	RIP1	Cytochrome b-c1 complex subunit Rieske, mitochondrial	0.0890004
144	MHP1	MAP-homologous protein 1	0.0855347
145	RPL25	60S ribosomal protein L25	0.0631531
146	RPL32	60S ribosomal protein L32	0.0533877
147	NSA2	Ribosome biogenesis protein NSA2	0.0484891
148	GYP1	GTPase-activating protein GYP1	0.0468363
149	ACS2	Acetyl-coenzyme A synthetase 2	0.0455649
150	CCT2	T-complex protein 1 subunit beta	0.0448149
151	RPL31B	60S ribosomal protein L31-B	0.0434346
152	TSL1	Trehalose synthase complex regulatory subunit TSL1	0.0378605
153	YGR266W	Uncharacterized protein YGR266W	0.0357713
154	RPP1B	60S acidic ribosomal protein P1-beta	0.034948
155	KRI1	Protein KRI1	0.031713
156	CDC19	Pyruvate kinase 1	0.0197291
157	RCL1	RNA 3-terminal phosphate cyclase-like protein	0.013925
158	MET17	Protein MET17;O-acetylhomoserine sulfhydrylase;O-acetylserine sulfhydrylase	0.00498212
159	HSP70A	NvHSP70A Isoform	-1.76188e-15
160	RPL8A	60S ribosomal protein L8-A	-0.00309923
161	ORM2	Protein ORM2	-0.00765734
162	NMA2	Nicotinamide-nucleotide adenylyltransferase 2	-0.0145969
163	LSM12	Protein LSM12	-0.0200704
164	PTK2	Serine/threonine-protein kinase PTK2/STK2	-0.0217957
165	SPC110	Spindle pole body component 110	-0.0219379
166	RPS23B	40S ribosomal protein S23-B;40S ribosomal protein S23-A	-0.0226886
167	ABF1	ARS-binding factor 1	-0.0277233
168	OPY1	Protein OPY1	-0.0446899
169	BEM2	GTPase-activating protein BEM2/IPL2	-0.0541744
170	POM33	Pore membrane protein of 33 kDa	-0.0578302
171	URA2	Protein URA2;Glutamine-dependent carbamoyl-phosphate synthase;Aspartate carbamoyltransferase	-0.0600437
172	IMP4	U3 small nucleolar ribonucleoprotein protein IMP4	-0.0642725
173	RPL30	60S ribosomal protein L30	-0.0682191
174	RPS1A	40S ribosomal protein S1-A	-0.0699887
175	RPS24B	40S ribosomal protein S24-B;40S ribosomal protein S24-A	-0.0708528
176	RPL17A	60S ribosomal protein L17-A	-0.0745535
177	RPL23B	60S ribosomal protein L23-B;60S ribosomal protein L23-A	-0.0769126
178	RPL22A	60S ribosomal protein L22-A	-0.093984
179	NMD3	60S ribosomal export protein NMD3	-0.102066
180	RPS0B	40S ribosomal protein S0-B;40S ribosomal protein S0-A	-0.103962
181	SSC1	Heat shock protein SSC1, mitochondrial	-0.104167
182	RPL1B	60S ribosomal protein L1-B;60S ribosomal protein L1-A	-0.104687
183	EFT1	Elongation factor 2	-0.104729
184	VPS21	Vacuolar protein sorting-associated protein 21	-0.107389
185	SAC1	Phosphoinositide phosphatase SAC1	-0.107711
186	UTP11	U3 small nucleolar RNA-associated protein 11	-0.111544
187	GCD10	tRNA (adenine(58)-N(1))-methyltransferase non-catalytic subunit TRM6	-0.111786
188	GPD1	Glycerol-3-phosphate dehydrogenase [NAD(+)] 1	-0.111786
189	HMG2	3-hydroxy-3-methylglutaryl-coenzyme A reductase 2	-0.111786
190	SAP4	SIT4-associating protein SAP4	-0.111786
191	YPT53	GTP-binding protein YPT53	-0.111786
192	RSP5	E3 ubiquitin-protein ligase RSP5	-0.114401
193	ALY2	Arrestin-related trafficking adapter 3	-0.12505
194	RPL7A	60S ribosomal protein L7-A	-0.130352
195	ASN2	Asparagine synthetase [glutamine-hydrolyzing] 2	-0.135178
196	RPS8B	40S ribosomal protein S8-B;40S ribosomal protein S8-A	-0.141795
197	GAL83	SNF1 protein kinase subunit beta-3	-0.14199
198	TUF1	Elongation factor Tu, mitochondrial	-0.143
199	RPL13A	60S ribosomal protein L13-A	-0.146552
200	RPL11B	60S ribosomal protein L11-B;60S ribosomal protein L11-A	-0.151066
201	OM45	Mitochondrial outer membrane protein OM45	-0.152252
202	ERG5	Cytochrome P450 61	-0.155681
203	CDC33	Eukaryotic translation initiation factor 4E	-0.158534
204	RPL16A	60S ribosomal protein L16-A	-0.160028
205	ERG13	Hydroxymethylglutaryl-CoA synthase	-0.166608
206	UTP15	U3 small nucleolar RNA-associated protein 15	-0.167716
207	RPL4A	60S ribosomal protein L4-A;60S ribosomal protein L4-B	-0.178481
208	YET1	Endoplasmic reticulum transmembrane protein 1	-0.178773
209	RPB5	DNA-directed RNA polymerases I, II, and III subunit RPABC1	-0.179699
210	RPS18B	40S ribosomal protein S18-B;40S ribosomal protein S18-A	-0.180038
211	ERG4	Delta(24(24(1)))-sterol reductase	-0.182927
212	RPL6A	60S ribosomal protein L6-A	-0.18753
213	SAH1	Adenosylhomocysteinase	-0.191319
214	RPS7A	40S ribosomal protein S7-A	-0.196599
215	YBR126W-A	Uncharacterized protein YBR126W-A	-0.203549
216	RPL15A	60S ribosomal protein L15-A;60S ribosomal protein L15-B	-0.209225
217	RPL8B	60S ribosomal protein L8-B	-0.210853
218	HSC82	ATP-dependent molecular chaperone HSC82	-0.218359
219	RPS27B	40S ribosomal protein S27-B;40S ribosomal protein S27-A	-0.218724
220	RPL24B	60S ribosomal protein L24-B	-0.218774
221	SEC13	Protein transport protein SEC13	-0.223035
222	RPS17B	40S ribosomal protein S17-B;40S ribosomal protein S17-A	-0.22371
223	RPL31A	60S ribosomal protein L31-A	-0.224377
224	RPN11	Ubiquitin carboxyl-terminal hydrolase RPN11	-0.228792
225	PRP43	Pre-mRNA-splicing factor ATP-dependent RNA helicase PRP43	-0.233574
226	UTP18	U3 small nucleolar RNA-associated protein 18	-0.235638
227	RPL2B	60S ribosomal protein L2-B;60S ribosomal protein L2-A	-0.237156
228	YCK1	Casein kinase I homolog 1	-0.237317
229	BRE5	UBP3-associated protein BRE5	-0.240089
230	RPL17B	60S ribosomal protein L17-B	-0.243031
231	RPL18B	60S ribosomal protein L18-B;60S ribosomal protein L18-A	-0.243383
232	YBL086C	Uncharacterized protein YBL086C	-0.243452
233	RPS10A	40S ribosomal protein S10-A;40S ribosomal protein S10-B	-0.243733
234	SCS2	Vesicle-associated membrane protein-associated protein SCS2	-0.247082
235	ATP3	ATP synthase subunit gamma, mitochondrial	-0.249676
236	CPS1	Carboxypeptidase S	-0.249961
237	RPS9B	40S ribosomal protein S9-B	-0.252386
238	RPS20	40S ribosomal protein S20	-0.255812
239	GUA1	GMP synthase [glutamine-hydrolyzing]	-0.264695
240	SUR4	Elongation of fatty acids protein 3	-0.269314
241	RPS22B	40S ribosomal protein S22-B;40S ribosomal protein S22-A	-0.269943
242	PIL1	Sphingolipid long chain base-responsive protein PIL1	-0.280355
243	RPS13	40S ribosomal protein S13	-0.280623
244	RPP2B	60S acidic ribosomal protein P2-beta	-0.28242
245	RSM24	37S ribosomal protein S24, mitochondrial	-0.282985
246	DPS1	Aspartate--tRNA ligase, cytoplasmic	-0.283422
247	PSA1	Mannose-1-phosphate guanyltransferase	-0.285631
248	SNF4	5-AMP-activated protein kinase subunit gamma	-0.288763
249	COR1	Cytochrome b-c1 complex subunit 1, mitochondrial	-0.288945
250	TPS2	Trehalose-phosphatase	-0.294773
251	RPS12	40S ribosomal protein S12	-0.299537
252	YNR021W	UPF0674 endoplasmic reticulum membrane protein YNR021W	-0.305772
253	YDJ1	Mitochondrial protein import protein MAS5	-0.308194
254	FOL2	GTP cyclohydrolase 1	-0.316372
255	RPS14B	40S ribosomal protein S14-B;40S ribosomal protein S14-A	-0.322644
256	VMA2	V-type proton ATPase subunit B	-0.324767
257	ERG28	Ergosterol biosynthetic protein 28	-0.342577
258	KRS1	Lysine--tRNA ligase, cytoplasmic	-0.346927
259	ACT1	Actin	-0.348543
260	PDA1	Pyruvate dehydrogenase E1 component subunit alpha, mitochondrial	-0.352262
261	ERP1	Protein ERP1	-0.352791
262	RTN1	Reticulon-like protein 1	-0.354849
263	SRP72	Signal recognition particle subunit SRP72	-0.355047
264	RPP0	60S acidic ribosomal protein P0	-0.357994
265	SSS1	Protein transport protein SSS1	-0.358655
266	AHA1	Hsp90 co-chaperone AHA1	-0.360876
267	GFA1	Glutamine--fructose-6-phosphate aminotransferase [isomerizing]	-0.361205
268	NOP12	Nucleolar protein 12	-0.365797
269	GSF2	Glucose-signaling factor 2	-0.365917
270	SSH1	Sec sixty-one protein homolog	-0.367267
271	YPT1	GTP-binding protein YPT1	-0.369041
272	RPP2A	60S acidic ribosomal protein P2-alpha	-0.372492
273	RPS2	40S ribosomal protein S2	-0.375108
274	CYS3	Cystathionine gamma-lyase	-0.378694
275	ATP1	ATP synthase subunit alpha, mitochondrial	-0.382744
276	SEC4	Ras-related protein SEC4	-0.389998
277	AMD1	AMP deaminase	-0.391831
278	RPL10	60S ribosomal protein L10	-0.393684
279	CDS1	Phosphatidate cytidylyltransferase	-0.39635
280	SEC61	Protein transport protein SEC61	-0.40104
281	RPL24A	60S ribosomal protein L24-A	-0.412197
282	PHO88	Inorganic phosphate transport protein PHO88	-0.414473
283	RPT3	26S protease regulatory subunit 6B homolog	-0.417206
284	SES1	Serine--tRNA ligase, cytoplasmic	-0.419176
285	IFA38	Very-long-chain 3-oxoacyl-CoA reductase	-0.420285
286	RPL21A	60S ribosomal protein L21-A;60S ribosomal protein L21-B	-0.425341
287	RPL12B	60S ribosomal protein L12-B;60S ribosomal protein L12-A	-0.436296
288	RPA135	DNA-directed RNA polymerase I subunit RPA135	-0.460046
289	PRS1	Ribose-phosphate pyrophosphokinase 1	-0.462699
290	RPN5	26S proteasome regulatory subunit RPN5	-0.475693
291	SIP2	SNF1 protein kinase subunit beta-2	-0.484395
292	HHT1	Histone H3	-0.489597
293	PMT2	Dolichyl-phosphate-mannose--protein mannosyltransferase 2	-0.489956
294	SSD1	Protein SSD1	-0.497925
295	HOS3	Histone deacetylase HOS3	-0.499469
296	RPS29B	40S ribosomal protein S29-B	-0.5016
297	RPL14B	60S ribosomal protein L14-B;60S ribosomal protein L14-A	-0.512001
298	RPS29A	40S ribosomal protein S29-A	-0.515746
299	POR1	Mitochondrial outer membrane protein porin 1	-0.51733
300	YGR283C	Uncharacterized protein YGR283C	-0.519873
301	RPS3	40S ribosomal protein S3	-0.533759
302	RPL3	60S ribosomal protein L3	-0.53777
303	MCR1	NADH-cytochrome b5 reductase 2;NADH-cytochrome b5 reductase p34 form;NADH-cytochrome b5 reductase p32 form	-0.539929
304	DPM1	Dolichol-phosphate mannosyltransferase	-0.551219
305	OLA1	Obg-like ATPase 1	-0.552322
306	YHR097C	Uncharacterized protein YHR097C	-0.556374
307	RPN7	26S proteasome regulatory subunit RPN7	-0.563152
308	HSL7	Protein arginine N-methyltransferase HSL7	-0.567972
309	RPL34A	60S ribosomal protein L34-A;60S ribosomal protein L34-B	-0.570357
310	RPL28	60S ribosomal protein L28	-0.570461
311	QCR2	Cytochrome b-c1 complex subunit 2, mitochondrial	-0.577598
312	KGD1	2-oxoglutarate dehydrogenase, mitochondrial	-0.577744
313	YMR102C	WD repeat-containing protein YMR102C	-0.581629
314	GET1	Golgi to ER traffic protein 1	-0.584315
315	VTS1	Protein VTS1	-0.584825
316	RPN2	26S proteasome regulatory subunit RPN2	-0.590372
317	RPS7B	40S ribosomal protein S7-B	-0.594806
318	RPL36B	60S ribosomal protein L36-B	-0.615539
319	SEC23	Protein transport protein SEC23	-0.616576
320	NCL1	Multisite-specific tRNA:(cytosine-C(5))-methyltransferase	-0.62734
321	YHB1	Flavohemoprotein	-0.631996
322	LSP1	Sphingolipid long chain base-responsive protein LSP1	-0.650213
323	PBP1	PAB1-binding protein 1	-0.670516
324	SAM2	S-adenosylmethionine synthase 2	-0.674429
325	YPT52	GTP-binding protein YPT52	-0.696749
326	UFO1	Ubiquitin ligase complex F-box protein UFO1	-0.700646
327	RPS26A	40S ribosomal protein S26-A;40S ribosomal protein S26-B	-0.704499
328	TIF1	ATP-dependent RNA helicase eIF4A	-0.704728
329	GDA1	Guanosine-diphosphatase	-0.715905
330	TOM20	Mitochondrial import receptor subunit TOM20	-0.719762
331	UBP3	Ubiquitin carboxyl-terminal hydrolase 3	-0.720878
332	LYS20	Homocitrate synthase, cytosolic isozyme	-0.736339
333	KTR4	Probable mannosyltransferase KTR4	-0.73804
334	NOT5	General negative regulator of transcription subunit 5	-0.751186
335	RPS21B	40S ribosomal protein S21-B	-0.752301
336	SDH2	Succinate dehydrogenase [ubiquinone] iron-sulfur subunit, mitochondrial	-0.756314
337	ZRC1	Zinc/cadmium resistance protein	-0.769476
338	YET3	Endoplasmic reticulum transmembrane protein 3	-0.77086
339	GCD11	Eukaryotic translation initiation factor 2 subunit gamma	-0.771915
340	YOP1	Protein YOP1	-0.787352
341	DOT6	Transcriptional regulatory protein DOT6	-0.788664
342	MKT1	Protein MKT1	-0.802536
343	SNF1	Carbon catabolite-derepressing protein kinase	-0.809276
344	YRA2	RNA annealing protein YRA2	-0.809336
345	MIR1	Mitochondrial phosphate carrier protein;Mitochondrial phosphate carrier protein, N-terminally processed	-0.812311
346	RPS28A	40S ribosomal protein S28-A;40S ribosomal protein S28-B	-0.874103
347	ATP2	ATP synthase subunit beta, mitochondrial	-0.877222
348	RPS5	40S ribosomal protein S5	-0.882807
349	MNS1	Endoplasmic reticulum mannosyl-oligosaccharide 1,2-alpha-mannosidase	-0.887144
350	SSB2	Heat shock protein SSB2	-0.897727
351	ILV5	Ketol-acid reductoisomerase, mitochondrial	-0.903788
352	ERG3	C-5 sterol desaturase	-0.905091
353	TIF34	Eukaryotic translation initiation factor 3 subunit I	-0.925073
354	SSB1	Heat shock protein SSB1	-0.937175
355	TY1B-OL	Transposon Ty1-OL Gag-Pol polyprotein;Capsid protein;Ty1 protease;Integrase;Reverse transcriptase/ribonuclease H;Transposon Ty1-DR4 Gag-Pol polyprotein;Capsid protein;Ty1 protease;Integrase;Reverse transcriptase/ribonuclease H;Transposon Ty1-PL Gag-Pol polyprotein;Capsid protein;Ty1 protease;Integrase;Reverse transcriptase/ribonuclease H;Transposon Ty1-ER1 Gag-Pol polyprotein;Capsid protein;Ty1 p…	-0.939214
356	NOP1	rRNA 2-O-methyltransferase fibrillarin	-0.942876
357	LEU4	2-isopropylmalate synthase;2-isopropylmalate synthase 2, mitochondrial	-0.946613
358	SEC53	Phosphomannomutase	-0.954882
359	SRV2	Adenylyl cyclase-associated protein	-0.956874
360	PAB1	Polyadenylate-binding protein, cytoplasmic and nuclear	-0.957328
361	SAM1	S-adenosylmethionine synthase 1	-0.959783
362	TY2B-DR1	Transposon Ty2-DR1 Gag-Pol polyprotein;Capsid protein;Ty2 protease;Integrase;Reverse transcriptase/ribonuclease H;Transposon Ty2-LR1 Gag-Pol polyprotein;Capsid protein;Ty2 protease;Integrase;Reverse transcriptase/ribonuclease H;Transposon Ty2-OR2 Gag-Pol polyprotein;Capsid protein;Ty2 protease;Integrase;Reverse transcriptase/ribonuclease H;Transposon Ty2-OR1 Gag-Pol polyprotein;Capsid protein;Ty2…	-0.962328
363	LCB2	Serine palmitoyltransferase 2	-0.98092
364	PMT1	Dolichyl-phosphate-mannose--protein mannosyltransferase 1	-0.984502
365	ERO1	Endoplasmic oxidoreductin-1	-0.985607
366	TY2B-C	Transposon Ty2-C Gag-Pol polyprotein;Capsid protein;Ty2 protease;Integrase;Reverse transcriptase/ribonuclease H;Transposon Ty2-C Gag polyprotein;Capsid protein;Gag-p4	-0.986255
367	UIP4	ULP1-interacting protein 4	-0.993191
368	YCP4	Flavoprotein-like protein YCP4	-0.998965
369	SDH3	Succinate dehydrogenase [ubiquinone] cytochrome b subunit, mitochondrial	-1.00734
370	SDH1	Succinate dehydrogenase [ubiquinone] flavoprotein subunit, mitochondrial	-1.00901
371	VPS1	Vacuolar protein sorting-associated protein 1	-1.01291
372	RPL26B	60S ribosomal protein L26-B	-1.01322
373	RPL27B	60S ribosomal protein L27-B;60S ribosomal protein L27-A	-1.01333
374	RPS30B	40S ribosomal protein S30-B;40S ribosomal protein S30-A	-1.01868
375	SPF1	Manganese-transporting ATPase 1	-1.02139
376	RPP1A	60S acidic ribosomal protein P1-alpha	-1.03569
377	SRO9	RNA-binding protein SRO9	-1.04429
378	TRM82	tRNA (guanine-N(7)-)-methyltransferase non-catalytic subunit TRM82	-1.04793
379	RPN1	26S proteasome regulatory subunit RPN1	-1.06061
380	BRX1	Ribosome biogenesis protein BRX1	-1.06087
381	ERG9	Squalene synthase	-1.06155
382	STE24	CAAX prenyl protease 1	-1.06194
383	EMC1	ER membrane protein complex subunit 1	-1.0932
384	FPR3	FK506-binding nuclear protein	-1.10507
385	NDE1	External NADH-ubiquinone oxidoreductase 1, mitochondrial	-1.10717
386	AFG3	Mitochondrial respiratory chain complexes assembly protein AFG3	-1.11179
387	SAR1	Small COPII coat GTPase SAR1	-1.11179
388	TVP18	Golgi apparatus membrane protein TVP18	-1.11179
389	NOP58	Nucleolar protein 58	-1.1269
390	SEC63	Protein translocation protein SEC63	-1.13199
391	GET2	Golgi to ER traffic protein 2	-1.13262
392	ERG11	Lanosterol 14-alpha demethylase	-1.1942
393	RPL16B	60S ribosomal protein L16-B	-1.21358
394	TSC13	Very-long-chain enoyl-CoA reductase	-1.23842
395	ALO1	D-arabinono-1,4-lactone oxidase	-1.23873
396	MIA40	Mitochondrial intermembrane space import and assembly protein 40	-1.24587
397	YOL087C	Uncharacterized WD repeat-containing protein YOL087C	-1.27167
398	NCP1	NADPH--cytochrome P450 reductase	-1.2901
399	PET9	ADP,ATP carrier protein 2	-1.31574
400	DED1	ATP-dependent RNA helicase DED1	-1.31817
401	COP1	Coatomer subunit alpha	-1.35101
402	ADH1	Alcohol dehydrogenase 1	-1.35345
403	SIP1	SNF1 protein kinase subunit beta-1	-1.3587
404	NOP4	Nucleolar protein 4	-1.36203
405	EBP2	rRNA-processing protein EBP2	-1.36649
406	GUT2	Glycerol-3-phosphate dehydrogenase, mitochondrial	-1.3666
407	LGE1	Transcriptional regulatory protein LGE1	-1.36677
408	SEC27	Coatomer subunit beta	-1.37664
409	ALA1	Alanine--tRNA ligase, mitochondrial	-1.41241
410	TOM70	Mitochondrial import receptor subunit TOM70	-1.41609
411	ILS1	Isoleucine--tRNA ligase, cytoplasmic	-1.42389
412	PET10	Protein PET10	-1.43371
413	PEP4	Saccharopepsin	-1.43505
414	FAS2	Fatty acid synthase subunit alpha;Acyl carrier;3-oxoacyl-[acyl-carrier-protein] reductase;3-oxoacyl-[acyl-carrier-protein] synthase	-1.43807
415	GUS1	Glutamate--tRNA ligase, cytoplasmic	-1.49049
416	SEC12	Guanine nucleotide-exchange factor SEC12	-1.49131
417	NDI1	Rotenone-insensitive NADH-ubiquinone oxidoreductase, mitochondrial	-1.49519
418	OLE1	Acyl-CoA desaturase 1	-1.50657
419	PBP4	Protein PBP4	-1.51937
420	CYT1	Cytochrome c1, heme protein, mitochondrial	-1.57768
421	AAC1	ADP,ATP carrier protein 1	-1.60935
422	MSC3	Meiotic sister-chromatid recombination protein 3	-1.60976
423	MRH1	Protein MRH1	-1.64103
424	YLR108C	BTB/POZ domain-containing protein YLR108C	-1.65161
425	CDC48	Cell division control protein 48	-1.68796
426	RPC40	DNA-directed RNA polymerases I and III subunit RPAC1	-1.72039
427	ACC1	Acetyl-CoA carboxylase;Biotin carboxylase	-1.7319
428	RPL26A	60S ribosomal protein L26-A	-1.73745
429	ARC1	tRNA-aminoacylation cofactor ARC1	-1.74431
430	HHF1	Histone H4	-1.75085
431	LCB1	Serine palmitoyltransferase 1	-1.76565
432	RHO1	GTP-binding protein RHO1	-1.82155
433	GLY1	Low specificity L-threonine aldolase	-1.83846
434	RPL36A	60S ribosomal protein L36-A	-1.95337
435	NOP56	Nucleolar protein 56	-2.03264
436	AYR1	NADPH-dependent 1-acyldihydroxyacetone phosphate reductase	-2.07078
437	PMA1	Plasma membrane ATPase 1;Plasma membrane ATPase 2	-2.07742
438	HMG1	3-hydroxy-3-methylglutaryl-coenzyme A reductase 1	-2.10114
439	RPA34	DNA-directed RNA polymerase I subunit RPA34	-2.1167
440	VTC4	Vacuolar transporter chaperone 4	-2.14851
441	RPN9	26S proteasome regulatory subunit RPN9	-2.2495
442	PEX11	Peroxisomal membrane protein PMP27	-2.27592
443	TY1B-BL	Transposon Ty1-BL Gag-Pol polyprotein;Capsid protein;Ty1 protease;Integrase;Reverse transcriptase/ribonuclease H;Transposon Ty1-MR1 Gag-Pol polyprotein;Capsid protein;Ty1 protease;Integrase;Reverse transcriptase/ribonuclease H	-2.28171
444	YEF3	Elongation factor 3A	-2.31273
445	RPS21A	40S ribosomal protein S21-A	-2.33703
446	ACO1	Aconitate hydratase, mitochondrial	-2.39534
447	TCB1	Tricalbin-1	-2.44674
448	ERG27	3-keto-steroid reductase	-2.46194
449	TIF4631	Eukaryotic initiation factor 4F subunit p150	-2.63078
450	MSC7	Putative aldehyde dehydrogenase-like protein YHR039C	-2.66264
451	FAS1	Fatty acid synthase subunit beta;3-hydroxyacyl-[acyl-carrier-protein] dehydratase;Enoyl-[acyl-carrier-protein] reductase [NADH];[Acyl-carrier-protein] acetyltransferase;[Acyl-carrier-protein] malonyltransferase;S-acyl fatty acid synthase thioesterase	-2.81081
452	KRE6	Beta-glucan synthesis-associated protein KRE6	-2.86492
453	TIM50	Mitochondrial import inner membrane translocase subunit TIM50	-2.9311
454	GAS1	1,3-beta-glucanosyltransferase GAS1	-3.1973
455	ERG6	Sterol 24-C-methyltransferase	-3.33288
456	RPG1	Eukaryotic translation initiation factor 3 subunit A	-3.47449
457	CPR1	Peptidyl-prolyl cis-trans isomerase	-3.67523
458	AKL1	Serine/threonine-protein kinase AKL1	-3.70279
459	BOI1	Protein BOB1	-4.2569
460	MNN5	Alpha-1,2-mannosyltransferase MNN5	-4.53413
461	ERG1	Squalene monooxygenase	-4.74394
462	BDH2	Probable diacetyl reductase [(R)-acetoin forming] 2	NvHSP70A-HS Only
463	MON2	Protein MON2	NvHSP70A-HS Only
464	YLR352W	F-box protein YLR352W	NvHSP70A-HS Only
465	TAL1	Transaldolase	NvHSP70A-HS Only
466	MPM1	Mitochondrial peculiar membrane protein 1	NvHSP70A-HS Only
467	EFB1	Elongation factor 1-beta	NvHSP70A-HS Only
468	HAP1	Heme-responsive zinc finger transcription factor HAP1	NvHSP70A-HS Only
469	ALD4	Potassium-activated aldehyde dehydrogenase, mitochondrial	NvHSP70A-HS Only
470	CWH43	Protein CWH43	NvHSP70A-HS Only
471	SED4	Putative guanine nucleotide-exchange factor SED4	NvHSP70A-HS Only
472	SHR3	Secretory component protein SHR3	NvHSP70A-HS Only
473	ALD3	Aldehyde dehydrogenase [NAD(P)+] 2;Aldehyde dehydrogenase [NAD(P)+] 1	NvHSP70A-HS Only
474	BNA1	3-hydroxyanthranilate 3,4-dioxygenase	NvHSP70A-HS Only
475	ICS2	Increased copper sensitivity protein 2	NvHSP70A-HS Only
476	PER33	Pore and endoplasmic reticulum protein of 33 kDa	NvHSP70A-HS Only
477	CUE5	Ubiquitin-binding protein CUE5	NvHSP70A-HS Only
478	YIL108W	Putative zinc metalloproteinase YIL108W	NvHSP70A-HS Only
479	HXK1	Hexokinase-1	NvHSP70A-HS Only
480	SVP26	Protein SVP26	NvHSP70A-HS Only
481	GLK1	Glucokinase-1	NvHSP70A-HS Only
482	NAT4	Histone-specific N-acetyltransferase NAT4	NvHSP70A-HS Only
483	SCJ1	DnaJ-related protein SCJ1	NvHSP70A-HS Only
484	RGI1	Respiratory growth induced protein 1	NvHSP70A-HS Only
485	NFS1	Cysteine desulfurase, mitochondrial	NvHSP70A-HS Only
486	OST3	Dolichyl-diphosphooligosaccharide--protein glycosyltransferase subunit 3	NvHSP70A-HS Only
487	YHR020W	Putative proline--tRNA ligase YHR020W	NvHSP70A-HS Only
488	TIF3	Eukaryotic translation initiation factor 4B	NvHSP70A-HS Only
489	PGA2	Processing of GAS1 and ALP protein 2	NvHSP70A-HS Only
490	SIS1	Protein SIS1	NvHSP70A-HS Only
491	YCF1	Metal resistance protein YCF1	NvHSP70A-HS Only
492	ZUO1	Zuotin	NvHSP70A-HS Only
493	ISF1	Increasing suppression factor 1	NvHSP70A-HS Only
494	UTP13	U3 small nucleolar RNA-associated protein 13	NvHSP70A-HS Only
495	HCH1	Hsp90 co-chaperone HCH1	NvHSP70A-HS Only
496	FMP10	Uncharacterized mitochondrial membrane protein FMP10	NvHSP70A-HS Only
497	RPL38	60S ribosomal protein L38	NvHSP70A-HS Only
498	ADO1	Adenosine kinase	NvHSP70A-HS Only
499	BFR1	Nuclear segregation protein BFR1	NvHSP70A-HS Only
500	ATP17	ATP synthase subunit f, mitochondrial	NvHSP70A-HS Only
501	SSL1	Suppressor of stem-loop protein 1	NvHSP70A-HS Only
502	YDC1	Alkaline ceramidase YDC1	NvHSP70A-HS Only
503	RSC9	Chromatin structure-remodeling complex subunit RSC9	NvHSP70A-HS Only
504	TGL1	Sterol esterase TGL1	NvHSP70A-HS Only
505	HSF1	Heat shock factor protein	NvHSP70A-HS Only
506	SKY1	Serine/threonine-protein kinase SKY1	NvHSP70A-HS Only
507	TWF1	Twinfilin-1	NvHSP70A-HS Only
508	YHR177W	Uncharacterized protein YHR177W	NvHSP70A-HS Only
509	NAB3	Nuclear polyadenylated RNA-binding protein 3	NvHSP70A-HS Only
510	YNK1	Nucleoside diphosphate kinase	NvHSP70A-HS Only
511	DAK1	Dihydroxyacetone kinase 1	NvHSP70A-HS Only
512	SRP101	Signal recognition particle receptor subunit alpha homolog	NvHSP70A-HS Only
513	UBP1	Ubiquitin carboxyl-terminal hydrolase 1	NvHSP70A-HS Only
514	EDE1	EH domain-containing and endocytosis protein 1	NvHSP70A-HS Only
515	PDX1	Pyruvate dehydrogenase complex protein X component, mitochondrial	NvHSP70A-HS Only
516	PWP2	Periodic tryptophan protein 2	NvHSP70A-HS Only
517	VRG4	GDP-mannose transporter 1	NvHSP70A-HS Only
518	DIP2	U3 small nucleolar RNA-associated protein 12	NvHSP70A-HS Only
519	KKQ8	Probable serine/threonine-protein kinase KKQ8	NvHSP70A-HS Only
520	CDC39	General negative regulator of transcription subunit 1	NvHSP70A-HS Only
521	COX15	Cytochrome c oxidase assembly protein COX15	NvHSP70A-HS Only
522	GPI17	GPI transamidase component GPI17	NvHSP70A-HS Only
523	INP2	Inheritance of peroxisomes protein 2	NvHSP70A-HS Only
524	MCD4	GPI ethanolamine phosphate transferase 1	NvHSP70A-HS Only
525	OSM1	Fumarate reductase 2	NvHSP70A-HS Only
526	YBR096W	Uncharacterized protein YBR096W	NvHSP70A-HS Only
527	ARG5,6	Protein ARG5,6, mitochondrial;N-acetyl-gamma-glutamyl-phosphate reductase;Acetylglutamate kinase	NvHSP70A-HS Only
528	CCT4	T-complex protein 1 subunit delta	NvHSP70A-HS Only
529	DRS2	Probable phospholipid-transporting ATPase DRS2	NvHSP70A-HS Only
530	EST1	Telomere elongation protein EST1	NvHSP70A-HS Only
531	KGD2	Dihydrolipoyllysine-residue succinyltransferase component of 2-oxoglutarate dehydrogenase complex, mitochondrial	NvHSP70A-HS Only
532	PAT1	DNA topoisomerase 2-associated protein PAT1	NvHSP70A-HS Only
533	RAI1	Decapping nuclease RAI1	NvHSP70A-HS Only
534	ROM1	RHO1 GDP-GTP exchange protein 1	NvHPS70A-Un Only
535	FUM1	Fumarate hydratase, mitochondrial	NvHPS70A-Un Only
536	VTC2	Vacuolar transporter chaperone 2	NvHPS70A-Un Only
537	LEU1	3-isopropylmalate dehydratase	NvHPS70A-Un Only
538	LEO1	RNA polymerase-associated protein LEO1	NvHPS70A-Un Only
539	GPB2	Guanine nucleotide-binding protein subunit beta 2	NvHPS70A-Un Only
540	LAT1	Dihydrolipoyllysine-residue acetyltransferase component of pyruvate dehydrogenase complex, mitochondrial	NvHPS70A-Un Only
541	YME2	Mitochondrial escape protein 2	NvHPS70A-Un Only
542	RET2	Coatomer subunit delta	NvHPS70A-Un Only
543	SUB2	ATP-dependent RNA helicase SUB2	NvHPS70A-Un Only
544	IDI1	Isopentenyl-diphosphate Delta-isomerase	NvHPS70A-Un Only
545	CBR1	NADH-cytochrome b5 reductase 1	NvHPS70A-Un Only
546	RER1	Protein RER1	NvHPS70A-Un Only
547	POM152	Nucleoporin POM152	NvHPS70A-Un Only
548	NPL6	Chromatin structure-remodeling complex subunit RSC7	NvHPS70A-Un Only
549	COX9	Cytochrome c oxidase subunit 7A	NvHPS70A-Un Only
550	MSB1	Morphogenesis-related protein MSB1	NvHPS70A-Un Only
551	GLT1	Glutamate synthase [NADH]	NvHPS70A-Un Only
552	FEN1	Elongation of fatty acids protein 2	NvHPS70A-Un Only
553	CCT3	T-complex protein 1 subunit gamma	NvHPS70A-Un Only
554	TIM11	ATP synthase subunit e, mitochondrial	NvHPS70A-Un Only
555	ERP2	Protein ERP2;Protein ERP4	NvHPS70A-Un Only
556	FET5	Iron transport multicopper oxidase FET5	NvHPS70A-Un Only
557	ALG1	Chitobiosyldiphosphodolichol beta-mannosyltransferase	NvHPS70A-Un Only
558	CPR3	Peptidyl-prolyl cis-trans isomerase C, mitochondrial	NvHPS70A-Un Only
559	TRM8	tRNA (guanine-N(7)-)-methyltransferase	NvHPS70A-Un Only
560	GTT1	Glutathione S-transferase 1	NvHPS70A-Un Only
561	AIM46	Altered inheritance of mitochondria protein 46, mitochondrial	NvHPS70A-Un Only
562	CLU1	Clustered mitochondria protein 1	NvHPS70A-Un Only
563	TIF35	Eukaryotic translation initiation factor 3 subunit G	NvHPS70A-Un Only
564	RET3	Coatomer subunit zeta	NvHPS70A-Un Only
565	ALG11	GDP-Man:Man(3)GlcNAc(2)-PP-Dol alpha-1,2-mannosyltransferase	NvHPS70A-Un Only
566	GDH1	NADP-specific glutamate dehydrogenase 1	NvHPS70A-Un Only
567	YGR237C	Uncharacterized protein YGR237C	NvHPS70A-Un Only
568	SDS22	Protein phosphatase 1 regulatory subunit SDS22	NvHPS70A-Un Only
569	YHM2	Mitochondrial DNA replication protein YHM2	NvHPS70A-Un Only
570	SCS7	Ceramide very long chain fatty acid hydroxylase SCS7	NvHPS70A-Un Only
571	TSC10	3-ketodihydrosphingosine reductase TSC10	NvHPS70A-Un Only
572	TAF12	Transcription initiation factor TFIID subunit 12	NvHPS70A-Un Only
573	TDA9	Probable transcription factor TDA9	NvHPS70A-Un Only
574	STB4	Probable transcriptional regulatory protein STB4	NvHPS70A-Un Only
575	TMA19	Translationally-controlled tumor protein homolog	NvHPS70A-Un Only
576	YPR063C	Uncharacterized protein YPR063C	NvHPS70A-Un Only
577	CHC1	Clathrin heavy chain	NvHPS70A-Un Only
578	RPB11B	Eukaryotic translation initiation factor 5B	NvHPS70A-Un Only
579	NUM1	Nuclear migration protein NUM1	NvHPS70A-Un Only
580	UBC13	Ubiquitin-conjugating enzyme E2 13	NvHPS70A-Un Only
581	TIM23	Mitochondrial import inner membrane translocase subunit TIM23	NvHPS70A-Un Only
582	UBX2	UBX domain-containing protein 2	NvHPS70A-Un Only
583	PSD1	Phosphatidylserine decarboxylase proenzyme 1, mitochondrial;Phosphatidylserine decarboxylase 1 beta chain;Phosphatidylserine decarboxylase 1 alpha chain	NvHPS70A-Un Only
584	TIM44	Mitochondrial import inner membrane translocase subunit TIM44	NvHPS70A-Un Only
585	SLY1	Protein SLY1	NvHPS70A-Un Only
586	UBC1	Ubiquitin-conjugating enzyme E2 1	NvHPS70A-Un Only
587	GPI16	GPI transamidase component GPI16	NvHPS70A-Un Only
588	SEC24	Protein transport protein SEC24	NvHPS70A-Un Only
589	CBP3	Protein CBP3, mitochondrial	NvHPS70A-Un Only
590	IKI3	Elongator complex protein 1	NvHPS70A-Un Only
591	MRP1	37S ribosomal protein MRP1, mitochondrial	NvHPS70A-Un Only
592	DJP1	DnaJ-like protein 1	NvHPS70A-Un Only
593	YDR056C	Uncharacterized protein YDR056C	NvHPS70A-Un Only
594	FAA1	Long-chain-fatty-acid--CoA ligase 1	NvHPS70A-Un Only
595	LAP4	Vacuolar aminopeptidase 1	NvHPS70A-Un Only
596	HOM3	Aspartokinase	NvHPS70A-Un Only
597	RPA49	DNA-directed RNA polymerase I subunit RPA49	NvHPS70A-Un Only
598	PMT6	Dolichyl-phosphate-mannose--protein mannosyltransferase 6	NvHPS70A-Un Only
599	YPR091C	Uncharacterized PH domain-containing protein YPR091C	NvHPS70A-Un Only
600	GAS3	Probable 1,3-beta-glucanosyltransferase GAS3	NvHPS70A-Un Only
601	UBC6	Ubiquitin-conjugating enzyme E2 6	NvHPS70A-Un Only
602	COY1	Protein CASP	NvHPS70A-Un Only
603	VAS1	Valine--tRNA ligase, mitochondrial	NvHPS70A-Un Only
604	RSC2	Chromatin structure-remodeling complex subunit RSC2	NvHPS70A-Un Only
605	OST2	Dolichyl-diphosphooligosaccharide--protein glycosyltransferase subunit OST2	NvHPS70A-Un Only
606	RIX1	Pre-rRNA-processing protein RIX1	NvHPS70A-Un Only
607	FMP25	Protein FMP25, mitochondrial	NvHPS70A-Un Only
608	SNT1	Probable DNA-binding protein SNT1	NvHPS70A-Un Only
609	GGC1	Mitochondrial GTP/GDP carrier protein 1	NvHPS70A-Un Only
610	GVP36	Protein GVP36	NvHPS70A-Un Only
611	YPP1	Cargo-transport protein YPP1	NvHPS70A-Un Only
612	CCT8	T-complex protein 1 subunit theta	NvHPS70A-Un Only
613	CDC53	Cell division control protein 53	NvHPS70A-Un Only
614	NUG1	Nuclear GTP-binding protein NUG1	NvHPS70A-Un Only
615	GRX7	Monothiol glutaredoxin-7	NvHPS70A-Un Only
616	HFD1	Fatty aldehyde dehydrogenase HFD1	NvHPS70A-Un Only
617	MAP1	Methionine aminopeptidase 1	NvHPS70A-Un Only
618	SRC1	Inner nuclear membrane protein SRC1	NvHPS70A-Un Only
619	KTR6	Mannosyltransferase KTR6	NvHPS70A-Un Only
620	SUI2	Eukaryotic translation initiation factor 2 subunit alpha	NvHPS70A-Un Only
621	ACH1	Acetyl-CoA hydrolase	NvHPS70A-Un Only
622	RLP24	Ribosome biogenesis protein RLP24	NvHPS70A-Un Only
623	CTR1	Copper transport protein CTR1	NvHPS70A-Un Only
624	IMG1	54S ribosomal protein IMG1, mitochondrial	NvHPS70A-Un Only
625	RNA1	Ran GTPase-activating protein 1	NvHPS70A-Un Only
626	AIM39	Altered inheritance of mitochondria protein 39, mitochondrial	NvHPS70A-Un Only
627	CDC60	Leucine--tRNA ligase, cytoplasmic	NvHPS70A-Un Only
628	NOP14	Nucleolar complex protein 14	NvHPS70A-Un Only
629	YIF1	Protein transport protein YIF1	NvHPS70A-Un Only
630	HNT1	Hit family protein 1	NvHPS70A-Un Only
631	ILV3	Dihydroxy-acid dehydratase, mitochondrial	NvHPS70A-Un Only
632	OMS1	Methyltransferase OMS1, mitochondrial	NvHPS70A-Un Only
633	PAM17	Presequence translocated-associated motor subunit PAM17, mitochondrial	NvHPS70A-Un Only
634	SEC66	Translocation protein SEC66	NvHPS70A-Un Only
635	SPT6	Transcription elongation factor SPT6	NvHPS70A-Un Only
636	YKT6	Synaptobrevin homolog YKT6	NvHPS70A-Un Only
637	CHS3	Chitin synthase 3	NvHPS70A-Un Only
638	DBP3	ATP-dependent RNA helicase DBP3	NvHPS70A-Un Only
639	IMP2	Sugar utilization regulatory protein IMP2	NvHPS70A-Un Only
640	MYO5	Myosin-5	NvHPS70A-Un Only
641	NGR1	Negative growth regulatory protein NGR1	NvHPS70A-Un Only
642	SIN3	Transcriptional regulatory protein SIN3	NvHPS70A-Un Only
643	SPC42	Spindle pole body component SPC42	NvHPS70A-Un Only
644	TOR1	Serine/threonine-protein kinase TOR1	NvHPS70A-Un Only
645	CDC14	Tyrosine-protein phosphatase CDC14	No Quant
646	CAM1	Elongation factor 1-gamma 1	No Quant
647	YIL055C	Uncharacterized protein YIL055C	No Quant
648	NSR1	Nuclear localization sequence-binding protein	No Quant
649	VPS30	Vacuolar protein sorting-associated protein 30	No Quant
650	GGA2	ADP-ribosylation factor-binding protein GGA2	No Quant
651	BUL1	Ubiquitin ligase-binding protein BUL1	No Quant
652	YPK2	Serine/threonine-protein kinase YPK2/YKR2	No Quant
653	UBP7	Ubiquitin carboxyl-terminal hydrolase 7	No Quant
654	HAL5	Serine/threonine-protein kinase HAL5	No Quant
655	SKP1	Suppressor of kinetochore protein 1	No Quant
656	LYS9	Saccharopine dehydrogenase [NADP(+), L-glutamate-forming]	No Quant
657	YCL042W	Putative uncharacterized protein YCL042W	No Quant
658	NSG2	Protein NSG2	No Quant
659	RPS19B	40S ribosomal protein S19-B;40S ribosomal protein S19-A	No Quant
660	DET1	Broad-range acid phosphatase DET1	No Quant
661	LST8	Target of rapamycin complex subunit LST8	No Quant
662	VTC3	Vacuolar transporter chaperone 3	No Quant
663	SSZ1	Ribosome-associated complex subunit SSZ1	No Quant
664	SWP1	Dolichyl-diphosphooligosaccharide--protein glycosyltransferase subunit SWP1	No Quant
665	VMA13	V-type proton ATPase subunit H	No Quant
666	ATG11	Autophagy-related protein 11	No Quant
667	MIG1	Regulatory protein MIG1	No Quant
668	ERG2	C-8 sterol isomerase	No Quant
669	TCO89	Target of rapamycin complex 1 subunit TCO89	No Quant
670	CKS1	Cyclin-dependent kinases regulatory subunit	No Quant
671	FZF1	Zinc finger protein FZF1	No Quant
672	PUF6	Pumilio homology domain family member 6	No Quant
673	YPL260W	UPF0662 protein YPL260W	No Quant
674	TOM22	Mitochondrial import receptor subunit TOM22	No Quant
675	SLC1	Probable 1-acyl-sn-glycerol-3-phosphate acyltransferase	No Quant
676	LEU2	3-isopropylmalate dehydrogenase	No Quant
677	UBA1	Ubiquitin-activating enzyme E1 1	No Quant
678	SUP45	Eukaryotic peptide chain release factor subunit 1	No Quant
679	SAC6	Fimbrin	No Quant
680	ATG27	Autophagy-related protein 27	No Quant
681	GPT2	Glycerol-3-phosphate O-acyltransferase 2	No Quant
682	NRP1	Asparagine-rich protein	No Quant
683	NRG1	Transcriptional regulator NRG1	No Quant
684	DHH1	ATP-dependent RNA helicase DHH1	No Quant
685	GSC2	1,3-beta-glucan synthase component GSC2	No Quant
686	PHO86	Inorganic phosphate transporter PHO86	No Quant
687	ASK10	Activator of SKN7 protein 10	No Quant
688	SEH1	Nucleoporin SEH1	No Quant
689	ERV29	ER-derived vesicles protein ERV29	No Quant
690	AIM32	Altered inheritance of mitochondria protein 32	No Quant
691	POB3	FACT complex subunit POB3	No Quant
692	APA1	Protein APA1;5,5-P-1,P-4-tetraphosphate phosphorylase;ADP-sulfurylase	No Quant
693	TUB2	Tubulin beta chain	No Quant
694	MYO3	Myosin-3	No Quant
695	CPT1	Cholinephosphotransferase 1	No Quant
696	SEA4	SEH-associated protein 4	No Quant
697	COF1	Cofilin	No Quant
698	PDB1	Pyruvate dehydrogenase E1 component subunit beta, mitochondrial	No Quant
699	TPD3	Protein phosphatase PP2A regulatory subunit A	No Quant
700	TRX2	Thioredoxin-2	No Quant
701	RPN3	26S proteasome regulatory subunit RPN3	No Quant
702	HRR25	Casein kinase I homolog HRR25	No Quant
703	FPR1	FK506-binding protein 1	No Quant
704	PIS1	CDP-diacylglycerol--inositol 3-phosphatidyltransferase	No Quant
705	TKL1	Transketolase 1	No Quant
706	HEM1	5-aminolevulinate synthase, mitochondrial	No Quant
707	USV1	Nutrient and stress factor 1	No Quant
708	SEC31	Protein transport protein SEC31	No Quant
709	AIP1	Actin-interacting protein 1	No Quant
710	DLD1	D-lactate dehydrogenase [cytochrome] 1, mitochondrial	No Quant
711	LSB3	LAS seventeen-binding protein 3	No Quant
712	NOP15	Ribosome biogenesis protein 15	No Quant
713	SBP1	Single-stranded nucleic acid-binding protein	No Quant
714	ABP1	Actin-binding protein	No Quant
715	UME1	Transcriptional regulatory protein UME1	No Quant
716	MDH3	Malate dehydrogenase, peroxisomal	No Quant
717	CCC1	Protein CCC1	No Quant
718	YPR114W	Uncharacterized TLC domain-containing protein YPR114W	No Quant
719	DPL1	Sphingosine-1-phosphate lyase	No Quant
720	COX2	Cytochrome c oxidase subunit 2	No Quant
721	CCT7	T-complex protein 1 subunit eta	No Quant
722	RPH1	DNA damage-responsive transcriptional repressor RPH1;Transcriptional activator/repressor GIS1	No Quant
723	TOM1	E3 ubiquitin-protein ligase TOM1	No Quant
724	TRP3	Multifunctional tryptophan biosynthesis protein;Anthranilate synthase component 2;Indole-3-glycerol phosphate synthase	No Quant
725	WBP1	Dolichyl-diphosphooligosaccharide--protein glycosyltransferase subunit WBP1	No Quant
726	RTG3	Retrograde regulation protein 3	No Quant
727	EMI2	Putative glucokinase-2	No Quant
728	TOD6	Transcriptional regulatory protein TOD6	No Quant
729	PUF3	mRNA-binding protein PUF3	No Quant
730	VMA4	V-type proton ATPase subunit E	No Quant
731	RSA1	Ribosome assembly 1 protein	No Quant
732	HEM2	Delta-aminolevulinic acid dehydratase	No Quant
733	MDS3	Negative regulator of sporulation MDS3	No Quant
734	YNL011C	Uncharacterized protein YNL011C	No Quant
735	UBP9	Ubiquitin carboxyl-terminal hydrolase 9	No Quant
736	PSE1	Importin subunit beta-3	No Quant
737	AIM24	Altered inheritance of mitochondria protein 24, mitochondrial	No Quant
738	HOC1	Putative glycosyltransferase HOC1	No Quant
739	RPN12	26S proteasome regulatory subunit RPN12	No Quant
740	TUB3	Tubulin alpha-3 chain	No Quant
741	REF2	RNA end formation protein 2	No Quant
742	DIG2	Down-regulator of invasive growth 2	No Quant
743	POC4	Proteasome chaperone 4	No Quant
744	SMI1	Cell wall assembly regulator SMI1	No Quant
745	HTA2	Histone H2A.2;Histone H2A.1	No Quant
746	IDP1	Isocitrate dehydrogenase [NADP], mitochondrial;Isocitrate dehydrogenase [NADP]	No Quant
747	COX1	Cytochrome c oxidase subunit 1	No Quant
748	MRPL17	54S ribosomal protein L17, mitochondrial	No Quant
749	PRK1	Actin-regulating kinase PRK1	No Quant
750	MIC26	MICOS subunit MIC26	No Quant
751	YDR476C	Uncharacterized protein YDR476C	No Quant
752	ADE3	C-1-tetrahydrofolate synthase, cytoplasmic;Methylenetetrahydrofolate dehydrogenase;Methenyltetrahydrofolate cyclohydrolase;Formyltetrahydrofolate synthetase	No Quant
753	VNX1	Low affinity vacuolar monovalent cation/H(+) antiporter	No Quant
754	ARE2	Sterol O-acyltransferase 2	No Quant
755	RVB1	RuvB-like protein 1	No Quant
756	CSR1	Phosphatidylinositol transfer protein CSR1	No Quant
757	SRO77	Lethal(2) giant larvae protein homolog SRO77	No Quant
758	YRA1	RNA annealing protein YRA1	No Quant
759	RPC10	DNA-directed RNA polymerases I, II, and III subunit RPABC4	No Quant
760	MSN4	Zinc finger protein MSN4	No Quant
761	RHR2	Glycerol-1-phosphate phosphohydrolase 1	No Quant
762	TRP5	Tryptophan synthase	No Quant
763	GPB1	Guanine nucleotide-binding protein subunit beta 1	No Quant
764	STT3	Dolichyl-diphosphooligosaccharide--protein glycosyltransferase subunit STT3	No Quant
765	PRT1	Eukaryotic translation initiation factor 3 subunit B	No Quant
766	SEC62	Translocation protein SEC62	No Quant
767	CHO1	CDP-diacylglycerol--serine O-phosphatidyltransferase	No Quant
768	SPE3	Spermidine synthase	No Quant
769	YPR010C-A	UPF0495 protein YPR010C-A	No Quant
770	NAT2	N-terminal acetyltransferase 2	No Quant
771	TSR1	Ribosome biogenesis protein TSR1	No Quant
772	LRE1	Laminarase-resistance protein LRE1	No Quant
773	SPO14	Phospholipase D1	No Quant
774	KAP95	Importin subunit beta-1	No Quant
775	MNN9	Mannan polymerase complexes subunit MNN9	No Quant
776	INP51	Phosphatidylinositol 4,5-bisphosphate 5-phosphatase INP51	No Quant
777	GSP1	GTP-binding nuclear protein GSP1/CNR1;GTP-binding nuclear protein GSP2/CNR2	No Quant
778	YBR225W	Uncharacterized protein YBR225W	No Quant
779	PAP2	Poly(A) RNA polymerase protein 2	No Quant
780	RIM4	Meiotic activator RIM4	No Quant
781	NOP13	Nucleolar protein 13	No Quant
782	PMT4	Dolichyl-phosphate-mannose--protein mannosyltransferase 4	No Quant
783	CDC55	Protein phosphatase PP2A regulatory subunit B	No Quant
784	UBC4	Ubiquitin-conjugating enzyme E2 4	No Quant
785	PYC1	Pyruvate carboxylase 1;Pyruvate carboxylase 2	No Quant
786	PHO8	Repressible alkaline phosphatase;Soluble alkaline phosphatase	No Quant
787	SCM4	Protein SCM4	No Quant
788	ARF1	ADP-ribosylation factor 1;ADP-ribosylation factor 2	No Quant
789	YPT7	GTP-binding protein YPT7	No Quant
790	SEF1	Putative transcription factor SEF1	No Quant
791	RPN6	26S proteasome regulatory subunit RPN6	No Quant
792	KTR1	Alpha-1,2 mannosyltransferase KTR1	No Quant
793	GAB1	GPI transamidase component GAB1	No Quant
794	FSF1	Probable mitochondrial transport protein FSF1	No Quant
795	DGK1	CTP-dependent diacylglycerol kinase 1	No Quant
796	YSP2	GRAM domain-containing protein YSP2	No Quant
797	CDC25	Cell division control protein 25	No Quant
798	YHR045W	Putative uncharacterized protein YHR045W	No Quant
799	ERV46	ER-derived vesicles protein ERV46	No Quant
800	EMP47	Protein EMP47	No Quant
801	TOM71	Protein TOM71	No Quant
802	YKL077W	Uncharacterized protein YKL077W	No Quant
803	SSM4	ERAD-associated E3 ubiquitin-protein ligase DOA10	No Quant
804	TCB3	Tricalbin-3	No Quant
805	GLC7	Serine/threonine-protein phosphatase PP1-2	No Quant
806	GDE1	Glycerophosphodiester phosphodiesterase GDE1	No Quant
807	ATP4	ATP synthase subunit 4, mitochondrial	No Quant
808	RPN13	26S proteasome regulatory subunit RPN13	No Quant
809	IRA2	Inhibitory regulator protein IRA2	No Quant
810	MNN2	Alpha-1,2-mannosyltransferase MNN2	No Quant
811	LRO1	Phospholipid:diacylglycerol acyltransferase	No Quant
812	NEW1	[NU+] prion formation protein 1	No Quant
813	MIC10	MICOS complex subunit MIC10	No Quant
814	LEM3	Alkylphosphocholine resistance protein LEM3	No Quant
815	GSY2	Glycogen [starch] synthase isoform 2	No Quant
816	PHB1	Prohibitin-1	No Quant
817	SNA3	Protein SNA3	No Quant
818	MRM1	rRNA methyltransferase, mitochondrial	No Quant
819	KRE2	Glycolipid 2-alpha-mannosyltransferase	No Quant
820	SNU13	13 kDa ribonucleoprotein-associated protein	No Quant
821	ERV25	Endoplasmic reticulum vesicle protein 25	No Quant
822	MSN2	Zinc finger protein MSN2	No Quant
823	HRB1	Protein HRB1	No Quant
824	KIN3	Serine/threonine-protein kinase KIN3	No Quant
825	TOM40	Mitochondrial import receptor subunit TOM40	No Quant
826	YDR341C	Arginine--tRNA ligase, cytoplasmic	No Quant
827	RIB4	6,7-dimethyl-8-ribityllumazine synthase	No Quant
828	ROM2	RHO1 GDP-GTP exchange protein 2	No Quant
829	POM34	Nucleoporin POM34	No Quant
830	QCR10	Cytochrome b-c1 complex subunit 10	No Quant
831	MNN1	Alpha-1,3-mannosyltransferase MNN1	No Quant
832	INO2	Protein INO2	No Quant
833	SEY1	Protein SEY1	No Quant
834	PEX30	Peroxisomal membrane protein PEX30	No Quant
835	ERG25	Methylsterol monooxygenase	No Quant
836	PKR1	V-type ATPase assembly factor PKR1	No Quant
837	RVB2	RuvB-like protein 2	No Quant
838	TCP1	T-complex protein 1 subunit alpha	No Quant
839	YLH47	LETM1 domain-containing protein YLH47, mitochondrial	No Quant
840	IML1	Vacuolar membrane-associated protein IML1	No Quant
841	IRA1	Inhibitory regulator protein IRA1	No Quant
842	KIN4	Serine/threonine-protein kinase KIN4	No Quant
843	ERG26	Sterol-4-alpha-carboxylate 3-dehydrogenase, decarboxylating	No Quant
844	ARB1	ABC transporter ATP-binding protein ARB1	No Quant
845	VAC8	Vacuolar protein 8	No Quant
846	YIP3	Prenylated Rab acceptor 1	No Quant
847	TED1	Protein TED1	No Quant
848	ALD6	Magnesium-activated aldehyde dehydrogenase, cytosolic	No Quant
849	NST1	Stress response protein NST1	No Quant
850	NIP1	Eukaryotic translation initiation factor 3 subunit C	No Quant
851	TAX4	Protein TAX4	No Quant
852	NPR2	Nitrogen permease regulator 2	No Quant
853	VMA6	V-type proton ATPase subunit d	No Quant
854	YBT1	ATP-dependent bile acid permease	No Quant
855	YMR209C	Uncharacterized protein YMR209C	No Quant
856	VPH1	V-type proton ATPase subunit a, vacuolar isoform	No Quant
857	HAS1	ATP-dependent RNA helicase HAS1	No Quant
858	GLN1	Glutamine synthetase	No Quant
859	NOC2	Nucleolar complex protein 2	No Quant
860	RAS2	Ras-like protein 2	No Quant
861	EMC2	ER membrane protein complex subunit 2	No Quant
862	RSC8	Chromatin structure-remodeling complex protein RSC8	No Quant
863	KAP123	Importin subunit beta-4	No Quant
864	PEP1	Vacuolar protein sorting/targeting protein VPS10	No Quant
865	MRPL9	54S ribosomal protein L9, mitochondrial	No Quant
866	GIS2	Zinc finger protein GIS2	No Quant
867	PHB2	Prohibitin-2	No Quant
868	RPA190	DNA-directed RNA polymerase I subunit RPA190	No Quant
869	OST1	Dolichyl-diphosphooligosaccharide--protein glycosyltransferase subunit 1	No Quant
870	MRPL4	54S ribosomal protein L4, mitochondrial	No Quant
871	PFK2	ATP-dependent 6-phosphofructokinase subunit beta	No Quant
872	ECM33	Cell wall protein ECM33	No Quant
873	HEM15	Ferrochelatase, mitochondrial	No Quant
874	TCB2	Tricalbin-2	No Quant
875	OSH3	Oxysterol-binding protein homolog 3	No Quant
876	FMP52	Protein FMP52, mitochondrial	No Quant
877	YNL181W	Uncharacterized oxidoreductase YNL181W	No Quant
878	EHT1	Medium-chain fatty acid ethyl ester synthase/esterase 2	No Quant
879	PHO4	Phosphate system positive regulatory protein PHO4	No Quant
880	YPT31	GTP-binding protein YPT31/YPT8	No Quant
881	SCP160	Protein SCP160	No Quant
882	GRS1	Glycine--tRNA ligase 1, mitochondrial	No Quant
883	PFK1	ATP-dependent 6-phosphofructokinase subunit alpha	No Quant
884	MDM38	Mitochondrial distribution and morphology protein 38	No Quant
885	BRE1	E3 ubiquitin-protein ligase BRE1	No Quant
886	SEC26	Coatomer subunit beta	No Quant
887	FKS1	1,3-beta-glucan synthase component FKS1	No Quant
888	HXT7	High-affinity hexose transporter HXT6	No Quant
889	APQ12	Nuclear membrane organization protein APQ12	No Quant
890	SRP21	Signal recognition particle subunit SRP21	No Quant
891	SEC21	Coatomer subunit gamma	No Quant

## Sheet: NvhSP70B
B_Index	Gene names	Protein names	Log2 NvHSP70A Norm (Ratio (Hs/Un))
1	RPN9	26S proteasome regulatory subunit RPN9	6.05909
2	GDH1	NADP-specific glutamate dehydrogenase 1	5.79916
3	EHT1	Medium-chain fatty acid ethyl ester synthase/esterase 2	5.78033
4	HEM15	Ferrochelatase, mitochondrial	4.74327
5	HSP104	Heat shock protein 104	4.41624
6	HFD1	Fatty aldehyde dehydrogenase HFD1	4.11447
7	FAT1	Very long-chain fatty acid transport protein	4.10327
8	RPN1	26S proteasome regulatory subunit RPN1	4.09931
9	OM45	Mitochondrial outer membrane protein OM45	4.09071
10	POM33	Pore membrane protein of 33 kDa	3.78406
11	YDR476C	Uncharacterized protein YDR476C	3.65878
12	GPT2	Glycerol-3-phosphate O-acyltransferase 2	3.65479
13	TSL1	Trehalose synthase complex regulatory subunit TSL1	3.60837
14	PRT1	Eukaryotic translation initiation factor 3 subunit B	3.53628
15	SCP160	Protein SCP160	3.40429
16	RPL20B	60S ribosomal protein L20-B;60S ribosomal protein L20-A	3.38819
17	AAT2	Aspartate aminotransferase, cytoplasmic	3.35972
18	FMP52	Protein FMP52, mitochondrial	3.29281
19	GCN1	Translational activator GCN1	3.24803
20	RPA34	DNA-directed RNA polymerase I subunit RPA34	3.19583
21	YET3	Endoplasmic reticulum transmembrane protein 3	3.17954
22	HSP26	Heat shock protein 26	3.14512
23	MES1	Methionine--tRNA ligase, cytoplasmic	3.12472
24	SAC6	Fimbrin	3.08963
25	YME2	Mitochondrial escape protein 2	3.04395
26	YCL042W	Putative uncharacterized protein YCL042W	3.02879
27	HSP78	Heat shock protein 78, mitochondrial	2.98643
28	AHA1	Hsp90 co-chaperone AHA1	2.95457
29	ADH3	Alcohol dehydrogenase 3, mitochondrial	2.91151
30	FAA1	Long-chain-fatty-acid--CoA ligase 1	2.8898
31	PEX11	Peroxisomal membrane protein PMP27	2.87755
32	CHC1	Clathrin heavy chain	2.71635
33	MIA40	Mitochondrial intermembrane space import and assembly protein 40	2.68682
34	RPA190	DNA-directed RNA polymerase I subunit RPA190	2.68283
35	CCT6	T-complex protein 1 subunit zeta	2.63483
36	CHO2	Phosphatidylethanolamine N-methyltransferase	2.6138
37	GUT2	Glycerol-3-phosphate dehydrogenase, mitochondrial	2.61317
38	YNL181W	Uncharacterized oxidoreductase YNL181W	2.58011
39	MNN2	Alpha-1,2-mannosyltransferase MNN2	2.55177
40	SRV2	Adenylyl cyclase-associated protein	2.494
41	KTR1	Alpha-1,2 mannosyltransferase KTR1	2.47519
42	HSP82	ATP-dependent molecular chaperone HSP82	2.41519
43	GCD11	Eukaryotic translation initiation factor 2 subunit gamma	2.39505
44	BMH1	Protein BMH1	2.35319
45	YDJ1	Mitochondrial protein import protein MAS5	2.27107
46	SRP72	Signal recognition particle subunit SRP72	2.26757
47	TSC13	Very-long-chain enoyl-CoA reductase	2.25264
48	PDI1	Protein disulfide-isomerase	2.23116
49	ERG6	Sterol 24-C-methyltransferase	2.22583
50	YET1	Endoplasmic reticulum transmembrane protein 1	2.22277
51	HSC82	ATP-dependent molecular chaperone HSC82	2.22097
52	RTN2	Reticulon-like protein 2	2.21999
53	HYP2	Eukaryotic translation initiation factor 5A-1	2.21335
54	GGA2	ADP-ribosylation factor-binding protein GGA2	2.20315
55	ENO1	Enolase 1	2.16112
56	KRE6	Beta-glucan synthesis-associated protein KRE6	2.12076
57	POM152	Nucleoporin POM152	2.1174
58	CDC48	Cell division control protein 48	2.09355
59	LRO1	Phospholipid:diacylglycerol acyltransferase	2.09316
60	RPG1	Eukaryotic translation initiation factor 3 subunit A	2.05484
61	ERO1	Endoplasmic oxidoreductin-1	2.03195
62	CDC19	Pyruvate kinase 1	2.02053
63	RPL35B	60S ribosomal protein L35-B;60S ribosomal protein L35-A	2.01081
64	RPS31	Ubiquitin-40S ribosomal protein S31;Ubiquitin;40S ribosomal protein S31	1.99822
65	ZPR1	Zinc finger protein ZPR1	1.99257
66	VPS21	Vacuolar protein sorting-associated protein 21	1.97563
67	HSP42	Heat shock protein 42	1.97479
68	GAS1	1,3-beta-glucanosyltransferase GAS1	1.91655
69	SEY1	Protein SEY1	1.91543
70	KRE2	Glycolipid 2-alpha-mannosyltransferase	1.89458
71	DED1	ATP-dependent RNA helicase DED1	1.85819
72	TPI1	Triosephosphate isomerase	1.85735
73	RPL37B	60S ribosomal protein L37-B	1.85735
74	YPT1	GTP-binding protein YPT1	1.85088
75	PNC1	Nicotinamidase	1.83639
76	ERG27	3-keto-steroid reductase	1.79886
77	SSE1	Heat shock protein homolog SSE1	1.78687
78	RPL28	60S ribosomal protein L28	1.78331
79	YPR091C	Uncharacterized PH domain-containing protein YPR091C	1.75782
80	FUM1	Fumarate hydratase, mitochondrial	1.74243
81	MDM38	Mitochondrial distribution and morphology protein 38	1.73978
82	ACO1	Aconitate hydratase, mitochondrial	1.73563
83	HHT1	Histone H3	1.72995
84	GET1	Golgi to ER traffic protein 1	1.72493
85	RPL36A	60S ribosomal protein L36-A	1.70535
86	RPL14B	60S ribosomal protein L14-B;60S ribosomal protein L14-A	1.70524
87	TIF1	ATP-dependent RNA helicase eIF4A	1.70325
88	NOP58	Nucleolar protein 58	1.70092
89	NOP56	Nucleolar protein 56	1.64621
90	ERG2	C-8 sterol isomerase	1.62802
91	MDJ1	DnaJ homolog 1, mitochondrial	1.6221
92	AYR1	NADPH-dependent 1-acyldihydroxyacetone phosphate reductase	1.62021
93	GET2	Golgi to ER traffic protein 2	1.61057
94	RPA135	DNA-directed RNA polymerase I subunit RPA135	1.59471
95	ERG1	Squalene monooxygenase	1.55368
96	ALO1	D-arabinono-1,4-lactone oxidase	1.55324
97	NCL1	Multisite-specific tRNA:(cytosine-C(5))-methyltransferase	1.54617
98	TVP18	Golgi apparatus membrane protein TVP18	1.53542
99	BDH1	(R,R)-butanediol dehydrogenase	1.53267
100	TIF4631	Eukaryotic initiation factor 4F subunit p150	1.52904
101	SDH3	Succinate dehydrogenase [ubiquinone] cytochrome b subunit, mitochondrial	1.52668
102	YLH47	LETM1 domain-containing protein YLH47, mitochondrial	1.50409
103	PAB1	Polyadenylate-binding protein, cytoplasmic and nuclear	1.50297
104	PRS1	Ribose-phosphate pyrophosphokinase 1	1.48459
105	ILS1	Isoleucine--tRNA ligase, cytoplasmic	1.47876
106	TCB2	Tricalbin-2	1.47862
107	PIL1	Sphingolipid long chain base-responsive protein PIL1	1.46666
108	YIP3	Prenylated Rab acceptor 1	1.46036
109	SEC12	Guanine nucleotide-exchange factor SEC12	1.45145
110	AMD1	AMP deaminase	1.43288
111	NDI1	Rotenone-insensitive NADH-ubiquinone oxidoreductase, mitochondrial	1.42104
112	SHM2	Serine hydroxymethyltransferase, cytosolic	1.40889
113	MRPL23	54S ribosomal protein L23, mitochondrial	1.38895
114	TRM82	tRNA (guanine-N(7)-)-methyltransferase non-catalytic subunit TRM82	1.38583
115	KAR2	78 kDa glucose-regulated protein homolog	1.37692
116	RPN11	Ubiquitin carboxyl-terminal hydrolase RPN11	1.37387
117	ACS2	Acetyl-coenzyme A synthetase 2	1.32731
118	UBP1	Ubiquitin carboxyl-terminal hydrolase 1	1.32635
119	SHM1	Serine hydroxymethyltransferase, mitochondrial	1.32385
120	RTN1	Reticulon-like protein 1	1.31509
121	VMA1	V-type proton ATPase catalytic subunit A;Endonuclease PI-SceI	1.30114
122	GDA1	Guanosine-diphosphatase	1.29443
123	RPS10A	40S ribosomal protein S10-A;40S ribosomal protein S10-B	1.27871
124	STT3	Dolichyl-diphosphooligosaccharide--protein glycosyltransferase subunit STT3	1.275
125	GPD1	Glycerol-3-phosphate dehydrogenase [NAD(+)] 1	1.27239
126	RPS2	40S ribosomal protein S2	1.26591
127	SSC1	Heat shock protein SSC1, mitochondrial	1.26533
128	VAC8	Vacuolar protein 8	1.25586
129	BMH2	Protein BMH2	1.24715
130	ALA1	Alanine--tRNA ligase, mitochondrial	1.23601
131	MRPL9	54S ribosomal protein L9, mitochondrial	1.23249
132	HXT7	High-affinity hexose transporter HXT6	1.23221
133	FAR8	Factor arrest protein 8	1.22484
134	HHF1	Histone H4	1.22358
135	EFT1	Elongation factor 2	1.20565
136	GPM1	Phosphoglycerate mutase 1	1.19859
137	THS1	Threonine--tRNA ligase, cytoplasmic	1.18751
138	SAM1	S-adenosylmethionine synthase 1	1.1875
139	PEP1	Vacuolar protein sorting/targeting protein VPS10	1.18014
140	YNR021W	UPF0674 endoplasmic reticulum membrane protein YNR021W	1.17876
141	SAR1	Small COPII coat GTPase SAR1	1.17233
142	TY1B-OL	Transposon Ty1-OL Gag-Pol polyprotein;Capsid protein;Ty1 protease;Integrase;Reverse transcriptase/ribonuclease H;Transposon Ty1-DR4 Gag-Pol polyprotein;Capsid protein;Ty1 protease;Integrase;Reverse transcriptase/ribonuclease H;Transposon Ty1-PL Gag-Pol polyprotein;Capsid protein;Ty1 protease;Integrase;Reverse transcriptase/ribonuclease H;Transposon Ty1-GR1 Gag-Pol polyprotein;Capsid protein;Ty1 p…	1.1691
143	CLU1	Clustered mitochondria protein 1	1.16073
144	LPD1	Dihydrolipoyl dehydrogenase, mitochondrial	1.15699
145	SLC1	Probable 1-acyl-sn-glycerol-3-phosphate acyltransferase	1.15504
146	QCR2	Cytochrome b-c1 complex subunit 2, mitochondrial	1.14787
147	LCB1	Serine palmitoyltransferase 1	1.14196
148	RIP1	Cytochrome b-c1 complex subunit Rieske, mitochondrial	1.14119
149	ALG1	Chitobiosyldiphosphodolichol beta-mannosyltransferase	1.14015
150	ARG5,6	Protein ARG5,6, mitochondrial;N-acetyl-gamma-glutamyl-phosphate reductase;Acetylglutamate kinase	1.13817
151	ERG9	Squalene synthase	1.13765
152	CPR1	Peptidyl-prolyl cis-trans isomerase	1.13738
153	RPC40	DNA-directed RNA polymerases I and III subunit RPAC1	1.13678
154	TDH1	Glyceraldehyde-3-phosphate dehydrogenase 1	1.12152
155	KTR3	Probable mannosyltransferase KTR3	1.12151
156	CDC55	Protein phosphatase PP2A regulatory subunit B	1.12039
157	PDC1	Pyruvate decarboxylase isozyme 1	1.11968
158	OST3	Dolichyl-diphosphooligosaccharide--protein glycosyltransferase subunit 3	1.11874
159	ERG3	C-5 sterol desaturase	1.11531
160	RVB1	RuvB-like protein 1	1.10688
161	RPL31B	60S ribosomal protein L31-B	1.08291
162	AST2	Protein AST2	1.08104
163	NPL3	Nucleolar protein 3	1.07912
164	TEF1	Elongation factor 1-alpha	1.07549
165	STM1	Suppressor protein STM1	1.07143
166	SEC4	Ras-related protein SEC4	1.06542
167	ERV14	ER-derived vesicles protein ERV14	1.06409
168	GSP1	GTP-binding nuclear protein GSP1/CNR1;GTP-binding nuclear protein GSP2/CNR2	1.05402
169	YHB1	Flavohemoprotein	1.04025
170	GSC2	1,3-beta-glucan synthase component GSC2	1.03136
171	PGK1	Phosphoglycerate kinase	1.02984
172	ILV6	Acetolactate synthase small subunit, mitochondrial	1.02754
173	TDH2	Glyceraldehyde-3-phosphate dehydrogenase 2	1.02752
174	SEC23	Protein transport protein SEC23	1.01877
175	CBR1	NADH-cytochrome b5 reductase 1	1.01806
176	RPL17B	60S ribosomal protein L17-B	1.01409
177	PWP1	Periodic tryptophan protein 1	1.01004
178	RPS0B	40S ribosomal protein S0-B;40S ribosomal protein S0-A	1.00704
179	VTS1	Protein VTS1	1.00571
180	DLD3	D-lactate dehydrogenase [cytochrome] 3	1.00349
181	ENO2	Enolase 2	0.9973
182	FPR1	FK506-binding protein 1	0.987632
183	MIR1	Mitochondrial phosphate carrier protein;Mitochondrial phosphate carrier protein, N-terminally processed	0.987485
184	TDH3	Glyceraldehyde-3-phosphate dehydrogenase 3	0.986127
185	DPL1	Sphingosine-1-phosphate lyase	0.980302
186	RPL5	60S ribosomal protein L5	0.980227
187	RPS5	40S ribosomal protein S5	0.97427
188	YDR341C	Arginine--tRNA ligase, cytoplasmic	0.97086
189	ASC1	Guanine nucleotide-binding protein subunit beta-like protein	0.968919
190	AAC1	ADP,ATP carrier protein 1	0.961065
191	PET9	ADP,ATP carrier protein 2	0.951965
192	RPL29	60S ribosomal protein L29	0.950462
193	IRA1	Inhibitory regulator protein IRA1	0.939967
194	RET2	Coatomer subunit delta	0.939121
195	ADH1	Alcohol dehydrogenase 1	0.938457
196	PSA1	Mannose-1-phosphate guanyltransferase	0.936827
197	RPL30	60S ribosomal protein L30	0.936357
198	SED4	Putative guanine nucleotide-exchange factor SED4	0.935912
199	EMC1	ER membrane protein complex subunit 1	0.935502
200	PMT1	Dolichyl-phosphate-mannose--protein mannosyltransferase 1	0.933826
201	RPS17B	40S ribosomal protein S17-B;40S ribosomal protein S17-A	0.930761
202	TIM50	Mitochondrial import inner membrane translocase subunit TIM50	0.930596
203	FAB1	1-phosphatidylinositol 3-phosphate 5-kinase FAB1	0.923456
204	YOP1	Protein YOP1	0.915654
205	NCP1	NADPH--cytochrome P450 reductase	0.913563
206	FAS1	Fatty acid synthase subunit beta;3-hydroxyacyl-[acyl-carrier-protein] dehydratase;Enoyl-[acyl-carrier-protein] reductase [NADH];[Acyl-carrier-protein] acetyltransferase;[Acyl-carrier-protein] malonyltransferase;S-acyl fatty acid synthase thioesterase	0.897708
207	RPL3	60S ribosomal protein L3	0.896027
208	RPS24B	40S ribosomal protein S24-B;40S ribosomal protein S24-A	0.895598
209	KAP123	Importin subunit beta-4	0.892275
210	VPS1	Vacuolar protein sorting-associated protein 1	0.879265
211	DPM1	Dolichol-phosphate mannosyltransferase	0.87857
212	CYS3	Cystathionine gamma-lyase	0.87462
213	AIM24	Altered inheritance of mitochondria protein 24, mitochondrial	0.868968
214	YGR266W	Uncharacterized protein YGR266W	0.868736
215	PRP43	Pre-mRNA-splicing factor ATP-dependent RNA helicase PRP43	0.86739
216	SSH1	Sec sixty-one protein homolog	0.861729
217	RPL9A	60S ribosomal protein L9-A	0.857473
218	YCK1	Casein kinase I homolog 1	0.857353
219	YCK2	Casein kinase I homolog 2	0.857182
220	UGP1	UTP--glucose-1-phosphate uridylyltransferase	0.856561
221	LYS20	Homocitrate synthase, cytosolic isozyme	0.850045
222	RPS21A	40S ribosomal protein S21-A;40S ribosomal protein S21-B	0.84835
223	GND1	6-phosphogluconate dehydrogenase, decarboxylating 1	0.848115
224	FOL2	GTP cyclohydrolase 1	0.84716
225	REG1	Resistance to glucose repression protein 1	0.83324
226	KAP95	Importin subunit beta-1	0.83299
227	ORM2	Protein ORM2	0.824089
228	YGR250C	Uncharacterized RNA-binding protein YGR250C	0.822077
229	RPL36B	60S ribosomal protein L36-B	0.821127
230	LCB2	Serine palmitoyltransferase 2	0.80526
231	TED1	Protein TED1	0.797222
232	ILV2	Acetolactate synthase catalytic subunit, mitochondrial	0.795445
233	RPS13	40S ribosomal protein S13	0.787913
234	RPL6A	60S ribosomal protein L6-A	0.785383
235	YEF3	Elongation factor 3A	0.782084
236	RPS3	40S ribosomal protein S3	0.777873
237	STE24	CAAX prenyl protease 1	0.775333
238	RPS20	40S ribosomal protein S20	0.772858
239	PAA1	Polyamine N-acetyltransferase 1	0.766725
240	MNN5	Alpha-1,2-mannosyltransferase MNN5	0.763137
241	MSC7	Putative aldehyde dehydrogenase-like protein YHR039C	0.754014
242	PPZ1	Serine/threonine-protein phosphatase PP-Z1	0.749029
243	ARC1	tRNA-aminoacylation cofactor ARC1	0.746044
244	WBP1	Dolichyl-diphosphooligosaccharide--protein glycosyltransferase subunit WBP1	0.7437
245	SDH2	Succinate dehydrogenase [ubiquinone] iron-sulfur subunit, mitochondrial	0.737571
246	EMC2	ER membrane protein complex subunit 2	0.736917
247	RPL2B	60S ribosomal protein L2-B;60S ribosomal protein L2-A	0.734545
248	GLN1	Glutamine synthetase	0.733649
249	RPP0	60S acidic ribosomal protein P0	0.731517
250	PMT2	Dolichyl-phosphate-mannose--protein mannosyltransferase 2	0.726943
251	COR1	Cytochrome b-c1 complex subunit 1, mitochondrial	0.725856
252	SEC63	Protein translocation protein SEC63	0.722634
253	FBA1	Fructose-bisphosphate aldolase	0.721296
254	GRS1	Glycine--tRNA ligase 1, mitochondrial	0.717867
255	RPL12B	60S ribosomal protein L12-B;60S ribosomal protein L12-A	0.706021
256	RPS7A	40S ribosomal protein S7-A	0.705166
257	OST1	Dolichyl-diphosphooligosaccharide--protein glycosyltransferase subunit 1	0.702319
258	SSS1	Protein transport protein SSS1	0.697738
259	MOT2	General negative regulator of transcription subunit 4	0.688322
260	VMA2	V-type proton ATPase subunit B	0.686263
261	PSP2	Protein PSP2	0.683626
262	GPD2	Glycerol-3-phosphate dehydrogenase [NAD(+)] 2, mitochondrial	0.682275
263	RPL40B	Ubiquitin-60S ribosomal protein L40;Ubiquitin;60S ribosomal protein L40;Polyubiquitin;Ubiquitin	0.672928
264	RPS8B	40S ribosomal protein S8-B;40S ribosomal protein S8-A	0.657109
265	TOM70	Mitochondrial import receptor subunit TOM70	0.652647
266	SSB2	Heat shock protein SSB2	0.644038
267	RPL10	60S ribosomal protein L10	0.634704
268	CPS1	Carboxypeptidase S	0.634058
269	MNS1	Endoplasmic reticulum mannosyl-oligosaccharide 1,2-alpha-mannosidase	0.633787
270	RPL15A	60S ribosomal protein L15-A;60S ribosomal protein L15-B	0.631168
271	PEP4	Saccharopepsin	0.631066
272	RPS27B	40S ribosomal protein S27-B;40S ribosomal protein S27-A	0.626667
273	ACT1	Actin	0.614485
274	KRS1	Lysine--tRNA ligase, cytoplasmic	0.61431
275	RPL7B	60S ribosomal protein L7-B	0.606784
276	RPL24A	60S ribosomal protein L24-A	0.603818
277	YHR045W	Putative uncharacterized protein YHR045W	0.603268
278	ERG28	Ergosterol biosynthetic protein 28	0.600507
279	PHO88	Inorganic phosphate transport protein PHO88	0.590599
280	RPS7B	40S ribosomal protein S7-B	0.574342
281	SEC13	Protein transport protein SEC13	0.567816
282	MRPL32	54S ribosomal protein L32, mitochondrial	0.562892
283	GUS1	Glutamate--tRNA ligase, cytoplasmic	0.557042
284	ERG4	Delta(24(24(1)))-sterol reductase	0.547333
285	TES1	Peroxisomal acyl-coenzyme A thioester hydrolase 1	0.537524
286	RBG2	Ribosome-interacting GTPase 2	0.535425
287	GCD10	tRNA (adenine(58)-N(1))-methyltransferase non-catalytic subunit TRM6	0.535425
288	MSE1	Glutamate--tRNA ligase, mitochondrial	0.535425
289	RPL9B	60S ribosomal protein L9-B	0.532131
290	SAM2	S-adenosylmethionine synthase 2	0.528262
291	SDH1	Succinate dehydrogenase [ubiquinone] flavoprotein subunit, mitochondrial	0.52311
292	FRA1	Putative Xaa-Pro aminopeptidase FRA1	0.519562
293	OSM1	Fumarate reductase 2	0.514836
294	TUF1	Elongation factor Tu, mitochondrial	0.514147
295	SNF4	5-AMP-activated protein kinase subunit gamma	0.510643
296	SES1	Serine--tRNA ligase, cytoplasmic	0.510334
297	RPS6B	40S ribosomal protein S6-B;40S ribosomal protein S6-A	0.506581
298	RPL1B	60S ribosomal protein L1-B;60S ribosomal protein L1-A	0.503414
299	RPL37A	60S ribosomal protein L37-A	0.500828
300	MNN9	Mannan polymerase complexes subunit MNN9	0.491102
301	RSC9	Chromatin structure-remodeling complex subunit RSC9	0.483645
302	RPL8B	60S ribosomal protein L8-B	0.483036
303	SUR4	Elongation of fatty acids protein 3	0.482343
304	GSF2	Glucose-signaling factor 2	0.47489
305	URA2	Protein URA2;Glutamine-dependent carbamoyl-phosphate synthase;Aspartate carbamoyltransferase	0.474031
306	RPL8A	60S ribosomal protein L8-A	0.465035
307	CCT3	T-complex protein 1 subunit gamma	0.464805
308	TCB1	Tricalbin-1	0.451387
309	PDB1	Pyruvate dehydrogenase E1 component subunit beta, mitochondrial	0.449565
310	SCS2	Vesicle-associated membrane protein-associated protein SCS2	0.449533
311	ATP2	ATP synthase subunit beta, mitochondrial	0.444928
312	NDE1	External NADH-ubiquinone oxidoreductase 1, mitochondrial	0.440622
313	RPS1B	40S ribosomal protein S1-B	0.43489
314	ILV5	Ketol-acid reductoisomerase, mitochondrial	0.434014
315	DLD1	D-lactate dehydrogenase [cytochrome] 1, mitochondrial	0.427908
316	LAT1	Dihydrolipoyllysine-residue acetyltransferase component of pyruvate dehydrogenase complex, mitochondrial	0.42703
317	RPL4B	60S ribosomal protein L4-B;60S ribosomal protein L4-A	0.425176
318	RPL18B	60S ribosomal protein L18-B;60S ribosomal protein L18-A	0.421621
319	VRG4	GDP-mannose transporter 1	0.419699
320	NMD3	60S ribosomal export protein NMD3	0.414908
321	RVS167	Reduced viability upon starvation protein 167	0.41449
322	HSP60	Heat shock protein 60, mitochondrial	0.41172
323	RPL22A	60S ribosomal protein L22-A	0.408509
324	NMA1	Nicotinamide-nucleotide adenylyltransferase 1	0.399325
325	SEC26	Coatomer subunit beta	0.396851
326	RPL31A	60S ribosomal protein L31-A	0.396643
327	TY1B-BL	Transposon Ty1-BL Gag-Pol polyprotein;Capsid protein;Ty1 protease;Integrase;Reverse transcriptase/ribonuclease H;Transposon Ty1-MR1 Gag-Pol polyprotein;Capsid protein;Ty1 protease;Integrase;Reverse transcriptase/ribonuclease H;Transposon Ty1-BL Gag polyprotein;Capsid protein;Gag-p4;Transposon Ty1-MR1 Gag polyprotein;Capsid protein;Gag-p4;Transposon Ty1-DR2 Gag polyprotein;Capsid protein;Gag-p4	0.391501
328	PFK1	ATP-dependent 6-phosphofructokinase subunit alpha	0.391389
329	RIX1	Pre-rRNA-processing protein RIX1	0.389605
330	GPI16	GPI transamidase component GPI16	0.380786
331	RPA49	DNA-directed RNA polymerase I subunit RPA49	0.379273
332	RPS22B	40S ribosomal protein S22-B;40S ribosomal protein S22-A	0.378549
333	YMR209C	Uncharacterized protein YMR209C	0.37544
334	RHO1	GTP-binding protein RHO1	0.374621
335	SAC1	Phosphoinositide phosphatase SAC1	0.369597
336	RPS29A	40S ribosomal protein S29-A	0.3655
337	BUL1	Ubiquitin ligase-binding protein BUL1	0.357586
338	RPL43B	60S ribosomal protein L43-B;60S ribosomal protein L43-A	0.35032
339	RPN6	26S proteasome regulatory subunit RPN6	0.339976
340	ALY2	Arrestin-related trafficking adapter 3	0.336653
341	NMA2	Nicotinamide-nucleotide adenylyltransferase 2	0.336443
342	KCS1	Inositol hexakisphosphate kinase 1	0.33382
343	PHB1	Prohibitin-1	0.330283
344	KGD1	2-oxoglutarate dehydrogenase, mitochondrial	0.327942
345	MET17	Protein MET17;O-acetylhomoserine sulfhydrylase;O-acetylserine sulfhydrylase	0.327289
346	RPS11B	40S ribosomal protein S11-B;40S ribosomal protein S11-A	0.325557
347	RPL6B	60S ribosomal protein L6-B	0.325492
348	RPN13	26S proteasome regulatory subunit RPN13	0.318069
349	SPF1	Manganese-transporting ATPase 1	0.316884
350	RPL13B	60S ribosomal protein L13-B;60S ribosomal protein L13-A	0.316615
351	HOS3	Histone deacetylase HOS3	0.307213
352	RPL26A	60S ribosomal protein L26-A	0.300959
353	RPS9A	40S ribosomal protein S9-A	0.294417
354	ASK10	Activator of SKN7 protein 10	0.280817
355	RPB8	DNA-directed RNA polymerases I, II, and III subunit RPABC3	0.279493
356	YLR352W	F-box protein YLR352W	0.276632
357	FAS2	Fatty acid synthase subunit alpha;Acyl carrier;3-oxoacyl-[acyl-carrier-protein] reductase;3-oxoacyl-[acyl-carrier-protein] synthase	0.273997
358	HEM1	5-aminolevulinate synthase, mitochondrial	0.259027
359	OPY1	Protein OPY1	0.258104
360	ERG26	Sterol-4-alpha-carboxylate 3-dehydrogenase, decarboxylating	0.254699
361	ERV25	Endoplasmic reticulum vesicle protein 25	0.253189
362	TCB3	Tricalbin-3	0.252665
363	UTP15	U3 small nucleolar RNA-associated protein 15	0.252407
364	CDS1	Phosphatidate cytidylyltransferase	0.250926
365	TRP5	Tryptophan synthase	0.248896
366	RPS28A	40S ribosomal protein S28-A;40S ribosomal protein S28-B	0.24395
367	UTP18	U3 small nucleolar RNA-associated protein 18	0.24158
368	RPS25A	40S ribosomal protein S25-A;40S ribosomal protein S25-B	0.239444
369	IFA38	Very-long-chain 3-oxoacyl-CoA reductase	0.23378
370	ERG25	Methylsterol monooxygenase	0.227764
371	SEH1	Nucleoporin SEH1	0.226128
372	ABF1	ARS-binding factor 1	0.223109
373	LSM12	Protein LSM12	0.220346
374	GFA1	Glutamine--fructose-6-phosphate aminotransferase [isomerizing]	0.218943
375	HMG1	3-hydroxy-3-methylglutaryl-coenzyme A reductase 1	0.21519
376	MRH1	Protein MRH1	0.208634
377	SEC62	Translocation protein SEC62	0.200753
378	UGA1	4-aminobutyrate aminotransferase	0.188029
379	PMA1	Plasma membrane ATPase 1;Plasma membrane ATPase 2	0.183511
380	GYP1	GTPase-activating protein GYP1	0.183191
381	RPS9B	40S ribosomal protein S9-B	0.17942
382	RPL25	60S ribosomal protein L25	0.1779
383	CDC60	Leucine--tRNA ligase, cytoplasmic	0.172978
384	RPN2	26S proteasome regulatory subunit RPN2	0.165152
385	SEC61	Protein transport protein SEC61	0.147802
386	MKT1	Protein MKT1	0.140824
387	ERG13	Hydroxymethylglutaryl-CoA synthase	0.132499
388	RPS18B	40S ribosomal protein S18-B;40S ribosomal protein S18-A	0.132001
389	TSA1	Peroxiredoxin TSA1	0.127958
390	SSB1	Heat shock protein SSB1	0.126102
391	RPL33B	60S ribosomal protein L33-B	0.120525
392	LEU4	2-isopropylmalate synthase	0.120387
393	ASN2	Asparagine synthetase [glutamine-hydrolyzing] 2	0.113987
394	SRO9	RNA-binding protein SRO9	0.112103
395	RPL7A	60S ribosomal protein L7-A	0.10955
396	KSP1	Serine/threonine-protein kinase KSP1	0.102163
397	CCT7	T-complex protein 1 subunit eta	0.0834307
398	ATP3	ATP synthase subunit gamma, mitochondrial	0.0827874
399	PTC4	Protein phosphatase 2C homolog 4	0.082241
400	RPL33A	60S ribosomal protein L33-A	0.0719947
401	RPS23B	40S ribosomal protein S23-B;40S ribosomal protein S23-A	0.0646709
402	ERG5	Cytochrome P450 61	0.0588386
403	RPL19B	60S ribosomal protein L19-B;60S ribosomal protein L19-A	0.0479813
404	RPS15	40S ribosomal protein S15	0.0411786
405	RPL17A	60S ribosomal protein L17-A	0.031433
406	RPS16B	40S ribosomal protein S16-B;40S ribosomal protein S16-A	0.025718
407	ERG11	Lanosterol 14-alpha demethylase	0.0213313
408	DIP2	U3 small nucleolar RNA-associated protein 12	0.0194239
409	PHB2	Prohibitin-2	0.0132809
410	SEC21	Coatomer subunit gamma	0.0130069
411	LYS21	Homocitrate synthase, mitochondrial	0.0113826
412	NvHSP70B	NvHSP70B	-9.61028e-16
413	RPS26A	40S ribosomal protein S26-A;40S ribosomal protein S26-B	-0.000952384
414	SEC27	Coatomer subunit beta	-0.0033644
415	RPL16B	60S ribosomal protein L16-B	-0.0143071
416	COP1	Coatomer subunit alpha	-0.0283123
417	ATP1	ATP synthase subunit alpha, mitochondrial	-0.0389928
418	HBT1	Protein HBT1	-0.0497075
419	ALG2	Alpha-1,3/1,6-mannosyltransferase ALG2	-0.0515171
420	RHR2	Glycerol-1-phosphate phosphohydrolase 1	-0.0524851
421	NOP1	rRNA 2-O-methyltransferase fibrillarin	-0.0546865
422	RPL11B	60S ribosomal protein L11-B;60S ribosomal protein L11-A	-0.0601034
423	CDC14	Tyrosine-protein phosphatase CDC14	-0.0656268
424	RPL23B	60S ribosomal protein L23-B;60S ribosomal protein L23-A	-0.0663682
425	SEC53	Phosphomannomutase	-0.0819704
426	URA7	CTP synthase 1	-0.087421
427	RPL34A	60S ribosomal protein L34-A;60S ribosomal protein L34-B	-0.0910798
428	MCR1	NADH-cytochrome b5 reductase 2;NADH-cytochrome b5 reductase p34 form;NADH-cytochrome b5 reductase p32 form	-0.0935624
429	RPS14A	40S ribosomal protein S14-A;40S ribosomal protein S14-B	-0.134383
430	RPS1A	40S ribosomal protein S1-A	-0.146374
431	SSD1	Protein SSD1	-0.14807
432	PRO1	Glutamate 5-kinase	-0.164381
433	RPS12	40S ribosomal protein S12	-0.165138
434	POR1	Mitochondrial outer membrane protein porin 1	-0.178836
435	SNF1	Carbon catabolite-derepressing protein kinase	-0.181653
436	LSB3	LAS seventeen-binding protein 3	-0.187727
437	RPS4B	40S ribosomal protein S4-B;40S ribosomal protein S4-A	-0.192821
438	RPL27B	60S ribosomal protein L27-B;60S ribosomal protein L27-A	-0.198339
439	AIM46	Altered inheritance of mitochondria protein 46, mitochondrial	-0.206854
440	CDC33	Eukaryotic translation initiation factor 4E	-0.207288
441	ART5	Arrestin-related trafficking adapter 5	-0.208309
442	ARE2	Sterol O-acyltransferase 2	-0.21062
443	EMP24	Endosomal protein P24B	-0.237518
444	GAL83	SNF1 protein kinase subunit beta-3	-0.24261
445	RPL21A	60S ribosomal protein L21-A;60S ribosomal protein L21-B	-0.270605
446	TOM40	Mitochondrial import receptor subunit TOM40	-0.289551
447	RSP5	E3 ubiquitin-protein ligase RSP5	-0.295863
448	UBP3	Ubiquitin carboxyl-terminal hydrolase 3	-0.30605
449	RPL26B	60S ribosomal protein L26-B	-0.309623
450	RPL32	60S ribosomal protein L32	-0.325627
451	HRK1	Serine/threonine-protein kinase HRK1	-0.336494
452	RPL42B	60S ribosomal protein L42-B;60S ribosomal protein L42-A	-0.342433
453	RPL16A	60S ribosomal protein L16-A	-0.342862
454	PIG2	GSY2-interacting protein PIG2	-0.371431
455	RET1	DNA-directed RNA polymerase III subunit RPC2	-0.37425
456	PBP1	PAB1-binding protein 1	-0.38027
457	HRR25	Casein kinase I homolog HRR25	-0.382619
458	IST2	Increased sodium tolerance protein 2	-0.402727
459	SGN1	RNA-binding protein SGN1	-0.405316
460	RPL24B	60S ribosomal protein L24-B	-0.415721
461	TOM1	E3 ubiquitin-protein ligase TOM1	-0.4669
462	RCL1	RNA 3-terminal phosphate cyclase-like protein	-0.468825
463	ACC1	Acetyl-CoA carboxylase;Biotin carboxylase	-0.528797
464	BRE1	E3 ubiquitin-protein ligase BRE1	-0.551033
465	BEM2	GTPase-activating protein BEM2/IPL2	-0.552934
466	NST1	Stress response protein NST1	-0.559666
467	GUA1	GMP synthase [glutamine-hydrolyzing]	-0.566073
468	VPH1	V-type proton ATPase subunit a, vacuolar isoform	-0.566528
469	ASN1	Asparagine synthetase [glutamine-hydrolyzing] 1	-0.567727
470	YHR097C	Uncharacterized protein YHR097C	-0.57057
471	CCT4	T-complex protein 1 subunit delta	-0.582895
472	CYT1	Cytochrome c1, heme protein, mitochondrial	-0.60211
473	DPS1	Aspartate--tRNA ligase, cytoplasmic	-0.609369
474	BRE5	UBP3-associated protein BRE5	-0.620621
475	CAF20	Cap-associated protein CAF20	-0.638908
476	PRB1	Cerevisin	-0.659525
477	YMR102C	WD repeat-containing protein YMR102C	-0.673162
478	YBT1	ATP-dependent bile acid permease	-0.677539
479	CYR1	Adenylate cyclase	-0.704978
480	CYB2	Cytochrome b2, mitochondrial	-0.712764
481	TRP3	Multifunctional tryptophan biosynthesis protein;Anthranilate synthase component 2;Indole-3-glycerol phosphate synthase	-0.722316
482	YGR283C	Uncharacterized protein YGR283C	-0.747419
483	BAG7	Rho-GTPase-activating protein BAG7	-0.828682
484	KRI1	Protein KRI1	-0.851304
485	AIR2	Protein AIR2	-0.857798
486	DSD1	D-serine dehydratase	-0.859489
487	UBP7	Ubiquitin carboxyl-terminal hydrolase 7	-0.917908
488	YOL087C	Uncharacterized WD repeat-containing protein YOL087C	-0.976112
489	IMP4	U3 small nucleolar ribonucleoprotein protein IMP4	-0.976882
490	MHP1	MAP-homologous protein 1	-0.986466
491	IPP1	Inorganic pyrophosphatase	-1.09321
492	RTK1	Probable serine/threonine-protein kinase RTK1	-1.12644
493	UTP11	U3 small nucleolar RNA-associated protein 11	-1.2531
494	SPO14	Phospholipase D1	-1.46701
495	MRM1	rRNA methyltransferase, mitochondrial	-1.56237
496	YPK2	Serine/threonine-protein kinase YPK2/YKR2	-1.58789
497	YLR108C	BTB/POZ domain-containing protein YLR108C	-1.63608
498	IRA2	Inhibitory regulator protein IRA2	-1.72981
499	RPS29B	40S ribosomal protein S29-B	-1.76354
500	SIP2	SNF1 protein kinase subunit beta-2	-1.82618
501	GPB1	Guanine nucleotide-binding protein subunit beta 1	-1.87661
502	VTC2	Vacuolar transporter chaperone 2	-2.02788
503	INP51	Phosphatidylinositol 4,5-bisphosphate 5-phosphatase INP51	-2.14477
504	ROM2	RHO1 GDP-GTP exchange protein 2	-2.229
505	TDA9	Probable transcription factor TDA9	-2.23454
506	SIP1	SNF1 protein kinase subunit beta-1	-2.43925
507	BOI1	Protein BOB1	-3.42244
508	MSC1	Meiotic sister chromatid recombination protein 1	NvHSP70B-HS Only
509	RGI1	Respiratory growth induced protein 1	NvHSP70B-HS Only
510	YPP1	Cargo-transport protein YPP1	NvHSP70B-HS Only
511	VMA13	V-type proton ATPase subunit H	NvHSP70B-HS Only
512	TPD3	Protein phosphatase PP2A regulatory subunit A	NvHSP70B-HS Only
513	GAB1	GPI transamidase component GAB1	NvHSP70B-HS Only
514	VMA5	V-type proton ATPase subunit C	NvHSP70B-HS Only
515	TRX2	Thioredoxin-2;Thioredoxin-1	NvHSP70B-HS Only
516	YBR126W-A	Uncharacterized protein YBR126W-A	NvHSP70B-HS Only
517	SSP120	Protein SSP120	NvHSP70B-HS Only
518	ECM33	Cell wall protein ECM33	NvHSP70B-HS Only
519	PUT1	Proline dehydrogenase, mitochondrial	NvHSP70B-HS Only
520	LSP1	Sphingolipid long chain base-responsive protein LSP1	NvHSP70B-HS Only
521	HCH1	Hsp90 co-chaperone HCH1	NvHSP70B-HS Only
522	SUP35	Eukaryotic peptide chain release factor GTP-binding subunit	NvHSP70B-HS Only
523	MPD2	Protein disulfide isomerase MPD2	NvHSP70B-HS Only
524	RPP1A	60S acidic ribosomal protein P1-alpha	NvHSP70B-HS Only
525	LHS1	Heat shock protein 70 homolog LHS1	NvHSP70B-HS Only
526	SNA2	Protein SNA2	NvHSP70B-HS Only
527	RPS19B	40S ribosomal protein S19-B;40S ribosomal protein S19-A	NvHSP70B-HS Only
528	CPR3	Peptidyl-prolyl cis-trans isomerase C, mitochondrial	NvHSP70B-HS Only
529	PER33	Pore and endoplasmic reticulum protein of 33 kDa	NvHSP70B-HS Only
530	LAP4	Vacuolar aminopeptidase 1	NvHSP70B-HS Only
531	GET3	ATPase GET3	NvHSP70B-HS Only
532	HRB1	Protein HRB1	NvHSP70B-HS Only
533	LDH1	Lipid droplet hydrolase 1	NvHSP70B-HS Only
534	PSD1	Phosphatidylserine decarboxylase proenzyme 1, mitochondrial;Phosphatidylserine decarboxylase 1 beta chain;Phosphatidylserine decarboxylase 1 alpha chain	NvHSP70B-HS Only
535	TOM22	Mitochondrial import receptor subunit TOM22	NvHSP70B-HS Only
536	RPP1B	60S acidic ribosomal protein P1-beta	NvHSP70B-HS Only
537	CST26	Uncharacterized acyltransferase CST26	NvHSP70B-HS Only
538	INP53	Polyphosphatidylinositol phosphatase INP53;SAC1-like phosphoinositide phosphatase;Phosphatidylinositol 4,5-bisphosphate 5-phosphatase	NvHSP70B-HS Only
539	NVJ1	Nucleus-vacuole junction protein 1	NvHSP70B-HS Only
540	SLA2	Protein SLA2	NvHSP70B-HS Only
541	SEC17	Alpha-soluble NSF attachment protein	NvHSP70B-HS Only
542	YIM1	Protein YIM1	NvHSP70B-HS Only
543	MIC27	MICOS complex subunit MIC27	NvHSP70B-HS Only
544	CRM1	Exportin-1	NvHSP70B-HS Only
545	SCS7	Ceramide very long chain fatty acid hydroxylase SCS7	NvHSP70B-HS Only
546	TIM23	Mitochondrial import inner membrane translocase subunit TIM23	NvHSP70B-HS Only
547	VTC3	Vacuolar transporter chaperone 3	NvHSP70B-HS Only
548	ARF1	ADP-ribosylation factor 1;ADP-ribosylation factor 2	NvHSP70B-HS Only
549	SSO1	Protein SSO1	NvHSP70B-HS Only
550	UBX2	UBX domain-containing protein 2	NvHSP70B-HS Only
551	RSE1	Pre-mRNA-splicing factor RSE1	NvHSP70B-HS Only
552	UBC1	Ubiquitin-conjugating enzyme E2 1	NvHSP70B-HS Only
553	RLF2	Chromatin assembly factor 1 subunit p90	NvHSP70B-HS Only
554	TEF4	Elongation factor 1-gamma 2	NvHSP70B-HS Only
555	HSP30	30 kDa heat shock protein	NvHSP70B-HS Only
556	ALD3	Aldehyde dehydrogenase [NAD(P)+] 2;Aldehyde dehydrogenase [NAD(P)+] 1	NvHSP70B-HS Only
557	ATP20	ATP synthase subunit g, mitochondrial	NvHSP70B-HS Only
558	PMT6	Dolichyl-phosphate-mannose--protein mannosyltransferase 6	NvHSP70B-HS Only
559	TAF12	Transcription initiation factor TFIID subunit 12	NvHSP70B-HS Only
560	CAB5	Dephospho-CoA kinase CAB5	NvHSP70B-HS Only
561	PIC2	Mitochondrial phosphate carrier protein 2	NvHSP70B-HS Only
562	TPS2	Trehalose-phosphatase	NvHSP70B-HS Only
563	SEC24	Protein transport protein SEC24	NvHSP70B-HS Only
564	PRX1	Mitochondrial peroxiredoxin PRX1	NvHSP70B-HS Only
565	ALG9	Alpha-1,2-mannosyltransferase ALG9	NvHSP70B-HS Only
566	UBC13	Ubiquitin-conjugating enzyme E2 13	NvHSP70B-HS Only
567	SDH4	Succinate dehydrogenase [ubiquinone] cytochrome b small subunit, mitochondrial	NvHSP70B-HS Only
568	KEX1	Pheromone-processing carboxypeptidase KEX1	NvHSP70B-HS Only
569	EMP70	Transmembrane 9 superfamily member 1;Protein p24a	NvHSP70B-HS Only
570	RPT1	26S protease regulatory subunit 7 homolog	NvHSP70B-HS Only
571	RCF2	Respiratory supercomplex factor 2, mitochondrial	NvHSP70B-HS Only
572	SRP21	Signal recognition particle subunit SRP21	NvHSP70B-HS Only
573	SLY1	Protein SLY1	NvHSP70B-HS Only
574	ANT1	Peroxisomal adenine nucleotide transporter 1	NvHSP70B-HS Only
575	EMC5	ER membrane protein complex subunit 5	NvHSP70B-HS Only
576	YMR134W	Uncharacterized protein YMR134W	NvHSP70B-HS Only
577	PCS60	Peroxisomal-coenzyme A synthetase	NvHSP70B-HS Only
578	YPR114W	Uncharacterized TLC domain-containing protein YPR114W	NvHSP70B-HS Only
579	YGR149W	Uncharacterized membrane protein YGR149W	NvHSP70B-HS Only
580	UBA1	Ubiquitin-activating enzyme E1 1	NvHSP70B-HS Only
581	LCB4	Sphingoid long chain base kinase 4	NvHSP70B-HS Only
582	VPS45	Vacuolar protein sorting-associated protein 45	NvHSP70B-HS Only
583	TMA19	Translationally-controlled tumor protein homolog	NvHSP70B-HS Only
584	LYS12	Homoisocitrate dehydrogenase, mitochondrial	NvHSP70B-HS Only
585	AIM39	Altered inheritance of mitochondria protein 39, mitochondrial	NvHSP70B-HS Only
586	YOR059C	Putative lipase YOR059C	NvHSP70B-HS Only
587	YPR063C	Uncharacterized protein YPR063C	NvHSP70B-HS Only
588	IKI3	Elongator complex protein 1	NvHSP70B-HS Only
589	SPT6	Transcription elongation factor SPT6	NvHSP70B-HS Only
590	DBP5	ATP-dependent RNA helicase DBP5	NvHSP70B-HS Only
591	ERJ5	ER-localized J domain-containing protein 5	NvHSP70B-HS Only
592	YKT6	Synaptobrevin homolog YKT6	NvHSP70B-HS Only
593	CUE5	Ubiquitin-binding protein CUE5	NvHSP70B-HS Only
594	TAF5	Transcription initiation factor TFIID subunit 5	NvHSP70B-HS Only
595	CTF4	DNA polymerase alpha-binding protein	NvHSP70B-HS Only
596	SEC7	Protein transport protein SEC7	NvHSP70B-HS Only
597	HEH2	Inner nuclear membrane protein HEH2	NvHSP70B-HS Only
598	BNA1	3-hydroxyanthranilate 3,4-dioxygenase	NvHSP70B-HS Only
599	RPT4	26S protease subunit RPT4;26S protease regulatory subunit 6B homolog	NvHSP70B-HS Only
600	RTS1	Serine/threonine-protein phosphatase 2A 56 kDa regulatory subunit delta isoform	NvHSP70B-HS Only
601	YPR098C	Uncharacterized mitochondrial outer membrane protein YPR098C	NvHSP70B-HS Only
602	GCD6	Translation initiation factor eIF-2B subunit epsilon	NvHSP70B-HS Only
603	SRC1	Inner nuclear membrane protein SRC1	NvHSP70B-HS Only
604	HXK1	Hexokinase-1	NvHSP70B-HS Only
605	VTA1	Vacuolar protein sorting-associated protein VTA1	NvHSP70B-HS Only
606	VMA4	V-type proton ATPase subunit E	NvHSP70B-HS Only
607	HOG1	Mitogen-activated protein kinase HOG1	NvHSP70B-HS Only
608	HMX1	Heme-binding protein HMX1	NvHSP70B-HS Only
609	SPC42	Spindle pole body component SPC42	NvHSP70B-HS Only
610	GPI17	GPI transamidase component GPI17	NvHSP70B-HS Only
611	GVP36	Protein GVP36	NvHSP70B-HS Only
612	NAP1	Nucleosome assembly protein	NvHSP70B-HS Only
613	MDL1	ATP-dependent permease MDL1, mitochondrial	NvHSP70B-HS Only
614	CLP1	mRNA cleavage and polyadenylation factor CLP1	NvHSP70B-HS Only
615	HOM3	Aspartokinase	NvHSP70B-HS Only
616	COX6	Cytochrome c oxidase subunit 6, mitochondrial	NvHSP70B-HS Only
617	YDR056C	Uncharacterized protein YDR056C	NvHSP70B-HS Only
618	LOA1	Lysophosphatidic acid:oleoyl-CoA acyltransferase 1	NvHSP70B-HS Only
619	MMM1	Maintenance of mitochondrial morphology protein 1	NvHSP70B-HS Only
620	OSW5	Outer spore wall protein 5	NvHSP70B-HS Only
621	YSP2	GRAM domain-containing protein YSP2	NvHSP70B-HS Only
622	GGA1	ADP-ribosylation factor-binding protein GGA1	NvHSP70B-HS Only
623	SYP1	Suppressor of yeast profilin deletion	NvHSP70B-HS Only
624	SNU13	13 kDa ribonucleoprotein-associated protein	NvHSP70B-HS Only
625	PRM8	Pheromone-regulated membrane protein 8;Pheromone-regulated membrane protein 9	NvHSP70B-HS Only
626	YEH1	Sterol esterase 1	NvHSP70B-HS Only
627	COQ5	2-methoxy-6-polyprenyl-1,4-benzoquinol methylase, mitochondrial	NvHSP70B-HS Only
628	COQ2	4-hydroxybenzoate polyprenyltransferase, mitochondrial	NvHSP70B-HS Only
629	COQ9	Ubiquinone biosynthesis protein COQ9, mitochondrial	NvHSP70B-HS Only
630	SCT1	Glycerol-3-phosphate O-acyltransferase 1	NvHSP70B-HS Only
631	ATF2	Alcohol O-acetyltransferase 2	NvHSP70B-HS Only
632	DRS2	Probable phospholipid-transporting ATPase DRS2	NvHSP70B-HS Only
633	TAF6	Transcription initiation factor TFIID subunit 6	NvHSP70B-HS Only
634	TOM5	Mitochondrial import receptor subunit TOM5	NvHSP70B-HS Only
635	RCN2	Regulator of calcineurin 2	NvHSP70B-HS Only
636	SEC11	Signal peptidase complex catalytic subunit SEC11	NvHSP70B-HS Only
637	SBA1	Co-chaperone protein SBA1	NvHSP70B-HS Only
638	NAB3	Nuclear polyadenylated RNA-binding protein 3	NvHSP70B-HS Only
639	VPH2	Vacuolar ATPase assembly integral membrane protein VPH2	NvHSP70B-HS Only
640	PKR1	V-type ATPase assembly factor PKR1	NvHSP70B-HS Only
641	SEC22	Protein transport protein SEC22	NvHSP70B-HS Only
642	EUG1	Protein disulfide-isomerase EUG1	NvHSP70B-HS Only
643	RTT103	Regulator of Ty1 transposition protein 103	NvHSP70B-HS Only
644	GAS5	1,3-beta-glucanosyltransferase GAS5	NvHSP70B-HS Only
645	ADE5,7	Bifunctional purine biosynthetic protein ADE5,7;Phosphoribosylamine--glycine ligase;Phosphoribosylformylglycinamidine cyclo-ligase	NvHSP70B-HS Only
646	RIM2	Mitochondrial carrier protein RIM2	NvHSP70B-HS Only
647	RRP12	Ribosomal RNA-processing protein 12	NvHSP70B-HS Only
648	MRP1	37S ribosomal protein MRP1, mitochondrial	NvHSP70B-HS Only
649	MCP2	ABC1 family protein YLR253W	NvHSP70B-HS Only
650	EMC4	ER membrane protein complex subunit 4	NvHSP70B-HS Only
651	RPN3	26S proteasome regulatory subunit RPN3	NvHSP70B-HS Only
652	NFS1	Cysteine desulfurase, mitochondrial	NvHSP70B-HS Only
653	YJR111C	Uncharacterized protein YJR111C	NvHSP70B-HS Only
654	SNA3	Protein SNA3	NvHSP70B-HS Only
655	TRE1	Uncharacterized protein TRE1	NvHSP70B-HS Only
656	HAS1	ATP-dependent RNA helicase HAS1	NvHSP70B-HS Only
657	SBH2	Protein transport protein SBH2	NvHSP70B-HS Only
658	SSZ1	Ribosome-associated complex subunit SSZ1	NvHSP70B-HS Only
659	TIM54	Mitochondrial import inner membrane translocase subunit TIM54	NvHSP70B-HS Only
660	ARO4	Phospho-2-dehydro-3-deoxyheptonate aldolase, tyrosine-inhibited	NvHSP70B-HS Only
661	ERG10	Acetyl-CoA acetyltransferase	NvHSP70B-HS Only
662	AKR1	Palmitoyltransferase AKR1	NvHSP70B-HS Only
663	YIP4	Protein YIP4	NvHSP70B-HS Only
664	ALE1	Lysophospholipid acyltransferase	NvHSP70B-HS Only
665	CAJ1	Protein CAJ1	NvHSP70B-HS Only
666	TCD2	tRNA threonylcarbamoyladenosine dehydratase 2	NvHSP70B-HS Only
667	SPT16	FACT complex subunit SPT16	NvHSP70B-HS Only
668	GAD1	Glutamate decarboxylase	NvHSP70B-HS Only
669	YPC1	Alkaline ceramidase YPC1	NvHSP70B-HS Only
670	SGT1	Protein SGT1	NvHSP70B-HS Only
671	VAC14	Vacuole morphology and inheritance protein 14	NvHSP70B-HS Only
672	YIL055C	Uncharacterized protein YIL055C	NvHSP70B-HS Only
673	DAP2	Dipeptidyl aminopeptidase B	NvHSP70B-HS Only
674	CCT2	T-complex protein 1 subunit beta	NvHSP70B-HS Only
675	RVS161	Reduced viability upon starvation protein 161	NvHSP70B-HS Only
676	TFB1	RNA polymerase II transcription factor B subunit 1	NvHSP70B-HS Only
677	ANR2	Uncharacterized protein ANR2	NvHSP70B-HS Only
678	FAA4	Long-chain-fatty-acid--CoA ligase 4	NvHSP70B-HS Only
679	CSR1	Phosphatidylinositol transfer protein CSR1	NvHSP70B-HS Only
680	YOS1	Protein transport protein YOS1	NvHSP70B-HS Only
681	TIF5	Eukaryotic translation initiation factor 5	NvHSP70B-HS Only
682	EBP2	rRNA-processing protein EBP2	NvHSP70B-HS Only
683	GTT3	Glutathione transferase 3	NvHSP70B-HS Only
684	NUP145	Nucleoporin NUP145;Nucleoporin NUP145N;Nucleoporin NUP145C	NvHSP70B-HS Only
685	PEX14	Peroxisomal membrane protein PEX14	NvHSP70B-HS Only
686	CDC34	Ubiquitin-conjugating enzyme E2-34 kDa	NvHSP70B-HS Only
687	IML2	Mitochondrial outer membrane protein IML2	NvHSP70B-HS Only
688	SNL1	HSP70 co-chaperone SNL1	NvHSP70B-HS Only
689	QNS1	Glutamine-dependent NAD(+) synthetase	NvHSP70B-HS Only
690	MGM1	Dynamin-like GTPase MGM1, mitochondrial;Dynamin-like GTPase MGM1 large isoform;Dynamin-like GTPase MGM1 small isoform	NvHSP70B-HS Only
691	YBL086C	Uncharacterized protein YBL086C	NvHSP70B-HS Only
692	PAT1	DNA topoisomerase 2-associated protein PAT1	NvHSP70B-HS Only
693	CKA2	Casein kinase II subunit alpha	NvHSP70B-HS Only
694	WHI2	Growth regulation protein	NvHSP70B-HS Only
695	PNO1	Pre-rRNA-processing protein PNO1	NvHSP70B-HS Only
696	UIP3	DUP240 protein YAR028W;ULP1-interacting protein 3	NvHSP70B-HS Only
697	TSC3	Serine palmitoyltransferase-regulating protein TSC3	NvHSP70B-HS Only
698	CDC1	Cell division control protein 1	NvHSP70B-HS Only
699	CEX1	Cytoplasmic export protein 1	NvHSP70B-HS Only
700	COX4	Cytochrome c oxidase subunit 4, mitochondrial	NvHSP70B-HS Only
701	RPS30B	40S ribosomal protein S30-B;40S ribosomal protein S30-A	NvHSP70B-HS Only
702	BCS1	Mitochondrial chaperone BCS1	NvHSP70B-HS Only
703	CSE1	Importin alpha re-exporter	NvHSP70B-HS Only
704	RER2	Dehydrodolichyl diphosphate synthase RER2	NvHSP70B-HS Only
705	GDT1	GCR1-dependent translation factor 1	NvHSP70B-HS Only
706	TVP23	Golgi apparatus membrane protein TVP23	NvHSP70B-HS Only
707	YGR237C	Uncharacterized protein YGR237C	NvHSP70B-UN Only
708	GPI15	Phosphatidylinositol N-acetylglucosaminyltransferase subunit GPI15	NvHSP70B-UN Only
709	AGE1	ADP-ribosylation factor GTPase-activating protein effector protein 1	NvHSP70B-UN Only
710	MRPS35	37S ribosomal protein S35, mitochondrial	NvHSP70B-UN Only
711	PKP1	[Pyruvate dehydrogenase (acetyl-transferring)] kinase 1, mitochondrial	NvHSP70B-UN Only
712	KGD2	Dihydrolipoyllysine-residue succinyltransferase component of 2-oxoglutarate dehydrogenase complex, mitochondrial	NvHSP70B-UN Only
713	NPR2	Nitrogen permease regulator 2	NvHSP70B-UN Only
714	CDC5	Cell cycle serine/threonine-protein kinase CDC5/MSD2	NvHSP70B-UN Only
715	DET1	Broad-range acid phosphatase DET1	NvHSP70B-UN Only
716	GDE1	Glycerophosphodiester phosphodiesterase GDE1	NvHSP70B-UN Only
717	MSN2	Zinc finger protein MSN2	NvHSP70B-UN Only
718	MDS3	Negative regulator of sporulation MDS3	NvHSP70B-UN Only
719	CBK1	Serine/threonine-protein kinase CBK1	NvHSP70B-UN Only
720	NUM1	Nuclear migration protein NUM1	NvHSP70B-UN Only
721	INO2	Protein INO2	NvHSP70B-UN Only
722	PAP2	Poly(A) RNA polymerase protein 2	NvHSP70B-UN Only
723	ILV3	Dihydroxy-acid dehydratase, mitochondrial	NvHSP70B-UN Only
724	MRPL51	54S ribosomal protein L51, mitochondrial	NvHSP70B-UN Only
725	UBP9	Ubiquitin carboxyl-terminal hydrolase 9	NvHSP70B-UN Only
726	MPT5	Suppressor protein MPT5	NvHSP70B-UN Only
727	YBR096W	Uncharacterized protein YBR096W	NvHSP70B-UN Only
728	PAL1	Protein PAL1	NvHSP70B-UN Only
729	COT1	Cobalt uptake protein COT1	NvHSP70B-UN Only
730	RIM4	Meiotic activator RIM4	NvHSP70B-UN Only
731	MAK21	Ribosome biogenesis protein MAK21	NvHSP70B-UN Only
732	PKP2	[Pyruvate dehydrogenase (acetyl-transferring)] kinase 2, mitochondrial	NvHSP70B-UN Only
733	IMP2	Sugar utilization regulatory protein IMP2	NvHSP70B-UN Only
734	SAP4	SIT4-associating protein SAP4	NvHSP70B-UN Only
735	YIF1	Protein transport protein YIF1	NvHSP70B-UN Only
736	TIM44	Mitochondrial import inner membrane translocase subunit TIM44	No Quant
737	TCP1	T-complex protein 1 subunit alpha	No Quant
738	RPN5	26S proteasome regulatory subunit RPN5	No Quant
739	YPT31	GTP-binding protein YPT31/YPT8;GTP-binding protein YPT32/YPT11	No Quant
740	YPL260W	UPF0662 protein YPL260W	No Quant
741	YKR018C	Mitochondrial outer membrane protein YKR018C	No Quant
742	YJU3	Monoglyceride lipase	No Quant
743	PFK2	ATP-dependent 6-phosphofructokinase subunit beta	No Quant
744	OAC1	Mitochondrial oxaloacetate transport protein	No Quant
745	PEX30	Peroxisomal membrane protein PEX30	No Quant
746	PUF3	mRNA-binding protein PUF3	No Quant
747	OLA1	Obg-like ATPase 1	No Quant
748	RPN8	26S proteasome regulatory subunit RPN8	No Quant
749	TIF34	Eukaryotic translation initiation factor 3 subunit I	No Quant
750	VPS30	Vacuolar protein sorting-associated protein 30	No Quant
751	AFG3	Mitochondrial respiratory chain complexes assembly protein AFG3	No Quant
752	RER1	Protein RER1	No Quant
753	SUP45	Eukaryotic peptide chain release factor subunit 1	No Quant
754	COY1	Protein CASP	No Quant
755	YCP4	Flavoprotein-like protein YCP4	No Quant
756	NSR1	Nuclear localization sequence-binding protein	No Quant
757	YHR020W	Putative proline--tRNA ligase YHR020W	No Quant
758	TGL1	Sterol esterase TGL1	No Quant
759	RSC8	Chromatin structure-remodeling complex protein RSC8	No Quant
760	HTB2	Histone H2B.2;Histone H2B.1	No Quant
761	MIC26	MICOS subunit MIC26	No Quant
762	ATP4	ATP synthase subunit 4, mitochondrial	No Quant
763	FEN1	Elongation of fatty acids protein 2	No Quant
764	PEX25	Peroxisomal membrane protein PEX25	No Quant
765	CYS4	Cystathionine beta-synthase	No Quant
766	NOP14	Nucleolar complex protein 14	No Quant
767	ROM1	RHO1 GDP-GTP exchange protein 1	No Quant
768	NIP1	Eukaryotic translation initiation factor 3 subunit C	No Quant
769	TIM11	ATP synthase subunit e, mitochondrial	No Quant
770	PET10	Protein PET10	No Quant
771	RVB2	RuvB-like protein 2	No Quant
772	CBP3	Protein CBP3, mitochondrial	No Quant
773	RPP2B	60S acidic ribosomal protein P2-beta	No Quant
774	VTH2	Uncharacterized membrane glycoprotein YNR065C;VPS10 homolog 2;VPS10 homolog 1	No Quant
775	MYO2	Myosin-2	No Quant
776	DBP3	ATP-dependent RNA helicase DBP3	No Quant
777	NSG2	Protein NSG2	No Quant
778	YMR315W	Uncharacterized protein YMR315W	No Quant
779	FUN12	Eukaryotic translation initiation factor 5B	No Quant
780	AKL1	Serine/threonine-protein kinase AKL1	No Quant
781	GTT1	Glutathione S-transferase 1	No Quant
782	TIF35	Eukaryotic translation initiation factor 3 subunit G	No Quant
783	MNN1	Alpha-1,3-mannosyltransferase MNN1	No Quant
784	ECM14	Putative metallocarboxypeptidase ECM14	No Quant
785	OPI3	Phosphatidyl-N-methylethanolamine N-methyltransferase	No Quant
786	RNA1	Ran GTPase-activating protein 1	No Quant
787	HMG2	3-hydroxy-3-methylglutaryl-coenzyme A reductase 2	No Quant
788	CMP2	Serine/threonine-protein phosphatase 2B catalytic subunit A2	No Quant
789	YKL100C	Probable intramembrane protease YKL100C	No Quant
790	OXA1	Mitochondrial inner membrane protein OXA1	No Quant
791	ALG12	Dol-P-Man:Man(7)GlcNAc(2)-PP-Dol alpha-1,6-mannosyltransferase	No Quant
792	TGL3	Lipase 3	No Quant
793	ERV29	ER-derived vesicles protein ERV29	No Quant
794	RPP2A	60S acidic ribosomal protein P2-alpha	No Quant
795	QCR10	Cytochrome b-c1 complex subunit 10	No Quant
796	YIL108W	Putative zinc metalloproteinase YIL108W	No Quant
797	CPR6	Peptidyl-prolyl cis-trans isomerase CPR6	No Quant
798	YHM2	Mitochondrial DNA replication protein YHM2	No Quant
799	PMT4	Dolichyl-phosphate-mannose--protein mannosyltransferase 4	No Quant
800	GGC1	Mitochondrial GTP/GDP carrier protein 1	No Quant
801	PYC1	Pyruvate carboxylase 1;Pyruvate carboxylase 2	No Quant
802	SSM4	ERAD-associated E3 ubiquitin-protein ligase DOA10	No Quant
803	RPB2	DNA-directed RNA polymerase II subunit RPB2	No Quant
804	MIC60	MICOS complex subunit MIC60	No Quant
805	ALD4	Potassium-activated aldehyde dehydrogenase, mitochondrial	No Quant
806	RRP5	rRNA biogenesis protein RRP5	No Quant
807	DGA1	Diacylglycerol O-acyltransferase 1	No Quant
808	TIF4632	Eukaryotic initiation factor 4F subunit p130	No Quant
809	YPT53	GTP-binding protein YPT53	No Quant
810	SIN3	Transcriptional regulatory protein SIN3	No Quant
811	BGL2	Glucan 1,3-beta-glucosidase	No Quant
812	RAS2	Ras-like protein 2	No Quant
813	PFF1	Probable zinc metalloprotease YBR074W	No Quant
814	RPT2	26S protease regulatory subunit 4 homolog	No Quant
815	SKP1	Suppressor of kinetochore protein 1	No Quant
816	DJP1	DnaJ-like protein 1	No Quant
817	YKL077W	Uncharacterized protein YKL077W	No Quant
818	YPT7	GTP-binding protein YPT7	No Quant
819	YPT52	GTP-binding protein YPT52	No Quant
820	UIP4	ULP1-interacting protein 4	No Quant
821	SCJ1	DnaJ-related protein SCJ1	No Quant
822	ERV46	ER-derived vesicles protein ERV46	No Quant
823	NOC2	Nucleolar complex protein 2	No Quant
824	ATP17	ATP synthase subunit f, mitochondrial	No Quant
825	YPR010C-A	UPF0495 protein YPR010C-A	No Quant
826	AHP1	Peroxiredoxin type-2	No Quant
827	NAT2	N-terminal acetyltransferase 2	No Quant
828	SPC110	Spindle pole body component 110	No Quant
829	TOM20	Mitochondrial import receptor subunit TOM20	No Quant
830	EMP47	Protein EMP47	No Quant
831	PTK2	Serine/threonine-protein kinase PTK2/STK2	No Quant
832	CDC25	Cell division control protein 25	No Quant
833	SWP1	Dolichyl-diphosphooligosaccharide--protein glycosyltransferase subunit SWP1	No Quant
834	KRE33	UPF0202 protein KRE33	No Quant
835	YCK3	Casein kinase I homolog 3	No Quant
836	PDA1	Pyruvate dehydrogenase E1 component subunit alpha, mitochondrial	No Quant
837	PAM17	Presequence translocated-associated motor subunit PAM17, mitochondrial	No Quant
838	PMC1	Calcium-transporting ATPase 2	No Quant
839	ARO1	Pentafunctional AROM polypeptide;3-dehydroquinate synthase;3-phosphoshikimate 1-carboxyvinyltransferase;Shikimate kinase;3-dehydroquinate dehydratase;Shikimate dehydrogenase	No Quant
840	STE13	Dipeptidyl aminopeptidase A	No Quant
841	TWF1	Twinfilin-1	No Quant
842	RLI1	Translation initiation factor RLI1	No Quant
843	SEC18	Vesicular-fusion protein SEC18	No Quant
844	YME1	Mitochondrial inner membrane i-AAA protease supercomplex subunit YME1	No Quant
845	NEW1	[NU+] prion formation protein 1	No Quant
846	PSE1	Importin subunit beta-3	No Quant
847	PMR1	Calcium-transporting ATPase 1	No Quant
848	ALD6	Magnesium-activated aldehyde dehydrogenase, cytosolic	No Quant
849	VAN1	Mannan polymerase I complex VAN1 subunit	No Quant
850	SHR3	Secretory component protein SHR3	No Quant
851	CWH43	Protein CWH43	No Quant
852	APA1	Protein APA1;5,5-P-1,P-4-tetraphosphate phosphorylase;ADP-sulfurylase	No Quant
853	THI4	Thiamine thiazole synthase	No Quant
854	ADE3	C-1-tetrahydrofolate synthase, cytoplasmic;Methylenetetrahydrofolate dehydrogenase;Methenyltetrahydrofolate cyclohydrolase;Formyltetrahydrofolate synthetase	No Quant
855	UTP21	U3 small nucleolar RNA-associated protein 21	No Quant
856	NSG1	Protein NSG1	No Quant
857	PTM1	Membrane protein PTM1	No Quant
858	DGK1	CTP-dependent diacylglycerol kinase 1	No Quant
859	FKS1	1,3-beta-glucan synthase component FKS1	No Quant
860	ERP1	Protein ERP1	No Quant
861	FPR3	FK506-binding nuclear protein	No Quant
862	PHS1	Very-long-chain (3R)-3-hydroxyacyl-CoA dehydratase PHS1	No Quant
863	ATG27	Autophagy-related protein 27	No Quant
864	MET3	Sulfate adenylyltransferase	No Quant
865	RPB5	DNA-directed RNA polymerases I, II, and III subunit RPABC1	No Quant
866	KTR4	Probable mannosyltransferase KTR4	No Quant
867	SVP26	Protein SVP26	No Quant
868	COX9	Cytochrome c oxidase subunit 7A	No Quant
869	YCF1	Metal resistance protein YCF1	No Quant
870	FSF1	Probable mitochondrial transport protein FSF1	No Quant
871	ARB1	ABC transporter ATP-binding protein ARB1	No Quant
872	SRP101	Signal recognition particle receptor subunit alpha homolog	No Quant
873	YNL208W	Uncharacterized protein YNL208W	No Quant
874	COF1	Cofilin	No Quant
875	MOT3	Transcriptional activator/repressor MOT3	No Quant
876	APE3	Aminopeptidase Y	No Quant
877	CCC1	Protein CCC1	No Quant
878	SEC31	Protein transport protein SEC31	No Quant
879	NUS1	Probable undecaprenyl pyrophosphate synthase	No Quant
880	POB3	FACT complex subunit POB3	No Quant
881	SAH1	Adenosylhomocysteinase	No Quant
882	ZRC1	Zinc/cadmium resistance protein	No Quant
883	YNK1	Nucleoside diphosphate kinase	No Quant
884	SCS3	FIT family protein SCS3	No Quant
885	UBC4	Ubiquitin-conjugating enzyme E2 4	No Quant
886	SPE3	Spermidine synthase	No Quant
887	ERP2	Protein ERP2;Protein ERP4	No Quant
888	FMP10	Uncharacterized mitochondrial membrane protein FMP10	No Quant
889	FZF1	Zinc finger protein FZF1	No Quant
890	RPN7	26S proteasome regulatory subunit RPN7	No Quant
891	MDH3	Malate dehydrogenase, peroxisomal	No Quant
892	TPS1	Alpha,alpha-trehalose-phosphate synthase [UDP-forming] 56 kDa subunit	No Quant
893	NPL6	Chromatin structure-remodeling complex subunit RSC7	No Quant
894	MYO3	Myosin-3	No Quant
895	HTA2	Histone H2A.2;Histone H2A.1	No Quant
896	YNL011C	Uncharacterized protein YNL011C	No Quant
897	CHO1	CDP-diacylglycerol--serine O-phosphatidyltransferase	No Quant
898	LEM3	Alkylphosphocholine resistance protein LEM3	No Quant
899	POM34	Nucleoporin POM34	No Quant
900	YRA1	RNA annealing protein YRA1	No Quant
901	TOM71	Protein TOM71	No Quant
902	BAT2	Branched-chain-amino-acid aminotransferase, cytosolic;Branched-chain-amino-acid aminotransferase, mitochondrial	No Quant
903	TUB2	Tubulin beta chain	No Quant
904	PHO8	Repressible alkaline phosphatase;Soluble alkaline phosphatase	No Quant
905	OLE1	Acyl-CoA desaturase 1	No Quant
906	VTC4	Vacuolar transporter chaperone 4	No Quant
907	TSR1	Ribosome biogenesis protein TSR1	No Quant
908	IDP1	Isocitrate dehydrogenase [NADP], mitochondrial;Isocitrate dehydrogenase [NADP]	No Quant
909	LEU1	3-isopropylmalate dehydratase	No Quant
910	HOC1	Putative glycosyltransferase HOC1	No Quant
911	GID7	Glucose-induced degradation protein 7	No Quant
912	GAA1	GPI transamidase component GAA1	No Quant
913	PRR1	Serine/threonine-protein kinase PRR1	No Quant
914	ALG11	GDP-Man:Man(3)GlcNAc(2)-PP-Dol alpha-1,2-mannosyltransferase	No Quant
915	SCM4	Protein SCM4	No Quant
916	RET3	Coatomer subunit zeta	No Quant
917	ABP1	Actin-binding protein	No Quant
918	LEO1	RNA polymerase-associated protein LEO1	No Quant
919	SCO1	Protein SCO1, mitochondrial	No Quant
920	NSA2	Ribosome biogenesis protein NSA2	No Quant
921	DMA2	E3 ubiquitin-protein ligase DMA2	No Quant
922	NOP15	Ribosome biogenesis protein 15	No Quant
923	PGA2	Processing of GAS1 and ALP protein 2	No Quant
924	SOF1	Protein SOF1	No Quant
925	VAS1	Valine--tRNA ligase, mitochondrial	No Quant
926	CDC39	General negative regulator of transcription subunit 1	No Quant
927	ELO1	Elongation of fatty acids protein 1	No Quant
928	ALK1	Serine/threonine-protein kinase Haspin homolog ALK1	No Quant
929	COX15	Cytochrome c oxidase assembly protein COX15	No Quant
930	MNN11	Probable alpha-1,6-mannosyltransferase MNN11	No Quant
931	RMD8	Sporulation protein RMD8	No Quant
932	OMS1	Methyltransferase OMS1, mitochondrial	No Quant
933	IGO2	mRNA stability protein IGO2	No Quant
934	IRC10	Uncharacterized protein IRC10	No Quant
935	LYS4	Homoaconitase, mitochondrial	No Quant
936	OLI1	ATP synthase subunit 9, mitochondrial	No Quant
937	PRP11	Pre-mRNA-splicing factor PRP11	No Quant
938	YHR219W	Putative uncharacterized protein YHR219W;Uncharacterized protein YHL050C;Uncharacterized protein YBL113C;Y element ATP-dependent helicase YPR204W;Y element ATP-dependent helicase YLL066C;Y element ATP-dependent helicase YLL067C;Y element ATP-dependent helicase YML133C;Y element ATP-dependent helicase protein 1 copy 4;Y element ATP-dependent helicase protein 1 copy 2;Y element ATP-dependent helica…	No Quant
939	SMI1	Cell wall assembly regulator SMI1	No Quant
940	ARP9	Actin-like protein ARP9	No Quant
941	CHS3	Chitin synthase 3	No Quant
942	ISW1	ISWI chromatin-remodeling complex ATPase ISW1	No Quant
943	YBR287W	Uncharacterized transporter YBR287W	No Quant
944	PUF6	Pumilio homology domain family member 6	No Quant
945	TOR1	Serine/threonine-protein kinase TOR1	No Quant
946	IML1	Vacuolar membrane-associated protein IML1	No Quant
947	DIG2	Down-regulator of invasive growth 2	No Quant
948	TKL1	Transketolase 1	No Quant
949	FMP25	Protein FMP25, mitochondrial	No Quant
950	GLT1	Glutamate synthase [NADH]	No Quant
951	YIP5	Protein YIP5	No Quant
952	OST2	Dolichyl-diphosphooligosaccharide--protein glycosyltransferase subunit OST2	No Quant
953	AIP1	Actin-interacting protein 1	No Quant
954	AIM32	Altered inheritance of mitochondria protein 32	No Quant
955	MPP10	U3 small nucleolar RNA-associated protein MPP10	No Quant
956	SEC28	Coatomer subunit epsilon	No Quant
957	ILV1	Threonine dehydratase, mitochondrial	No Quant
958	FET5	Iron transport multicopper oxidase FET5	No Quant
959	NUG1	Nuclear GTP-binding protein NUG1	No Quant
960	TOR2	Serine/threonine-protein kinase TOR2	No Quant
961	BDH2	Probable diacetyl reductase [(R)-acetoin forming] 2	No Quant
962	MAM33	Mitochondrial acidic protein MAM33	No Quant
963	SIS1	Protein SIS1	No Quant
964	GSY1	Glycogen [starch] synthase isoform 1	No Quant
965	DHH1	ATP-dependent RNA helicase DHH1	No Quant
966	PCT1	Choline-phosphate cytidylyltransferase	No Quant
967	GLY1	Low specificity L-threonine aldolase	No Quant
968	KKQ8	Probable serine/threonine-protein kinase KKQ8	No Quant
969	GPB2	Guanine nucleotide-binding protein subunit beta 2	No Quant
970	MNN10	Probable alpha-1,6-mannosyltransferase MNN10	No Quant
971	CTR1	Copper transport protein CTR1	No Quant
972	COX2	Cytochrome c oxidase subunit 2	No Quant
973	YBR225W	Uncharacterized protein YBR225W	No Quant
974	VMA6	V-type proton ATPase subunit d	No Quant
975	SRP1	Importin subunit alpha	No Quant
976	TY2B-DR1	Transposon Ty2-DR1 Gag-Pol polyprotein;Capsid protein;Ty2 protease;Integrase;Reverse transcriptase/ribonuclease H;Transposon Ty2-LR1 Gag-Pol polyprotein;Capsid protein;Ty2 protease;Integrase;Reverse transcriptase/ribonuclease H;Transposon Ty2-DR1 Gag polyprotein;Capsid protein;Gag-p4;Transposon Ty2-LR1 Gag polyprotein;Capsid protein;Gag-p4;Transposon Ty2-OR2 Gag-Pol polyprotein;Capsid protein;Ty2…	No Quant
977	DUS4	tRNA-dihydrouridine(20a/20b) synthase [NAD(P)+]	No Quant
978	PGI1	Glucose-6-phosphate isomerase	No Quant
979	SEC66	Translocation protein SEC66	No Quant
980	AVO1	Target of rapamycin complex 2 subunit AVO1	No Quant
981	IMP3	U3 small nucleolar ribonucleoprotein protein IMP3	No Quant
982	ESC1	Silent chromatin protein ESC1	No Quant
983	CPT1	Cholinephosphotransferase 1	No Quant
984	CKS1	Cyclin-dependent kinases regulatory subunit	No Quant
985	CCR4	Glucose-repressible alcohol dehydrogenase transcriptional effector	No Quant
986	GIS2	Zinc finger protein GIS2	No Quant
987	HNT1	Hit family protein 1	No Quant
988	GSY2	Glycogen [starch] synthase isoform 2	No Quant
989	VNX1	Low affinity vacuolar monovalent cation/H(+) antiporter	No Quant
990	COX13	Cytochrome c oxidase subunit 6A, mitochondrial	No Quant
991	NOT5	General negative regulator of transcription subunit 5	No Quant
992	YJL171C	Cell wall protein YJL171C	No Quant
993	YDC1	Alkaline ceramidase YDC1	No Quant
994	SCH9	Serine/threonine-protein kinase SCH9	No Quant
995	PDR16	Phosphatidylinositol transfer protein PDR16	No Quant
996	YRA2	RNA annealing protein YRA2	No Quant
997	MPM1	Mitochondrial peculiar membrane protein 1	No Quant
998	KAP120	Importin beta-like protein KAP120	No Quant
999	PHO86	Inorganic phosphate transporter PHO86	No Quant
1000	CDC53	Cell division control protein 53	No Quant
1001	DBP9	ATP-dependent RNA helicase DBP9	No Quant
1002	IDH2	Isocitrate dehydrogenase [NAD] subunit 2, mitochondrial	No Quant
1003	NCA2	Nuclear control of ATPase protein 2	No Quant
1004	YMR226C	Uncharacterized oxidoreductase YMR226C	No Quant
1005	MSC3	Meiotic sister-chromatid recombination protein 3	No Quant
1006	SXM1	Importin beta SMX1	No Quant
1007	RPH1	DNA damage-responsive transcriptional repressor RPH1;Transcriptional activator/repressor GIS1	No Quant
1008	MRPL17	54S ribosomal protein L17, mitochondrial	No Quant
1009	RSM24	37S ribosomal protein S24, mitochondrial	No Quant
1010	CHS2	Chitin synthase 2	No Quant
1011	PIS1	CDP-diacylglycerol--inositol 3-phosphatidyltransferase	No Quant
1012	COX1	Cytochrome c oxidase subunit 1	No Quant
1013	UTP10	U3 small nucleolar RNA-associated protein 10	No Quant
1014	UME1	Transcriptional regulatory protein UME1	No Quant
1015	YKL075C	Uncharacterized protein YKL075C	No Quant
1016	PTH2	Peptidyl-tRNA hydrolase 2	No Quant
1017	TAX4	Protein TAX4	No Quant
1018	SUI2	Eukaryotic translation initiation factor 2 subunit alpha	No Quant
1019	CIT1	Citrate synthase, mitochondrial	No Quant
1020	APQ12	Nuclear membrane organization protein APQ12	No Quant
1021	TUB1	Tubulin alpha-1 chain;Tubulin alpha-3 chain	No Quant
1022	MCD4	GPI ethanolamine phosphate transferase 1	No Quant
1023	SUB2	ATP-dependent RNA helicase SUB2	No Quant
1024	KIN3	Serine/threonine-protein kinase KIN3	No Quant
1025	MTC4	Maintenance of telomere capping protein 4	No Quant
1026	YNL115C	Uncharacterized vacuolar membrane protein YNL115C	No Quant
1027	SDS22	Protein phosphatase 1 regulatory subunit SDS22	No Quant
1028	NOP4	Nucleolar protein 4	No Quant
1029	RSC6	Chromatin structure-remodeling complex protein RSC6	No Quant
1030	OSH3	Oxysterol-binding protein homolog 3	No Quant
1031	STB4	Probable transcriptional regulatory protein STB4	No Quant

## Sheet: NvHsp70D
D_Index	Gene names	Protein names	Log2 NvHSP70A Norm (Ratio (Hs/Un))
1	HSP26	Heat shock protein 26	5.02514
2	TDH1	Glyceraldehyde-3-phosphate dehydrogenase 1	2.47246
3	TRM82	tRNA (guanine-N(7)-)-methyltransferase non-catalytic subunit TRM82	2.47124
4	YGR250C	Uncharacterized RNA-binding protein YGR250C	2.45473
5	ACC1	Acetyl-CoA carboxylase;Biotin carboxylase	2.45036
6	TUF1	Elongation factor Tu, mitochondrial	2.30491
7	MHP1	MAP-homologous protein 1	2.20847
8	PSP2	Protein PSP2	2.196
9	PMT4	Dolichyl-phosphate-mannose--protein mannosyltransferase 4	2.13956
10	YDR341C	Arginine--tRNA ligase, cytoplasmic	2.00375
11	UTP18	U3 small nucleolar RNA-associated protein 18	1.99113
12	NSR1	Nuclear localization sequence-binding protein	1.98975
13	PNC1	Nicotinamidase	1.98173
14	YGR283C	Uncharacterized protein YGR283C	1.92076
15	STE24	CAAX prenyl protease 1	1.83494
16	GPT2	Glycerol-3-phosphate O-acyltransferase 2	1.80952
17	HBT1	Protein HBT1	1.80172
18	ILV6	Acetolactate synthase small subunit, mitochondrial	1.74286
19	GFA1	Glutamine--fructose-6-phosphate aminotransferase [isomerizing]	1.70667
20	AMD1	AMP deaminase	1.59945
21	GYP1	GTPase-activating protein GYP1	1.58412
22	SPF1	Manganese-transporting ATPase 1	1.54072
23	BDH2	Probable diacetyl reductase [(R)-acetoin forming] 2	1.53833
24	MOT3	Transcriptional activator/repressor MOT3	1.52908
25	RIB4	6,7-dimethyl-8-ribityllumazine synthase	1.51905
26	HMG1	3-hydroxy-3-methylglutaryl-coenzyme A reductase 1	1.49991
27	RPL23B	60S ribosomal protein L23-B;60S ribosomal protein L23-A	1.48886
28	RTN2	Reticulon-like protein 2	1.48325
29	UTP11	U3 small nucleolar RNA-associated protein 11	1.48136
30	BRE5	UBP3-associated protein BRE5	1.46582
31	VPS1	Vacuolar protein sorting-associated protein 1	1.40785
32	AST2	Protein AST2	1.40504
33	GIS2	Zinc finger protein GIS2	1.32289
34	HSP78	Heat shock protein 78, mitochondrial	1.29638
35	GPD2	Glycerol-3-phosphate dehydrogenase [NAD(+)] 2, mitochondrial	1.29248
36	RPL15A	60S ribosomal protein L15-A;60S ribosomal protein L15-B	1.2757
37	RPL24A	60S ribosomal protein L24-A	1.23615
38	ERV29	ER-derived vesicles protein ERV29	1.196
39	CCT3	T-complex protein 1 subunit gamma	1.16395
40	CDS1	Phosphatidate cytidylyltransferase	1.10085
41	PBP1	PAB1-binding protein 1	1.07884
42	RPL17B	60S ribosomal protein L17-B	1.0769
43	CAF20	Cap-associated protein CAF20	1.0729
44	STI1	Heat shock protein STI1	1.06956
45	UBP3	Ubiquitin carboxyl-terminal hydrolase 3	1.06715
46	MKT1	Protein MKT1	1.05926
47	TCB1	Tricalbin-1	0.991537
48	YMR102C	WD repeat-containing protein YMR102C	0.950655
49	MRH1	Protein MRH1;Protein YRO2	0.880669
50	PRB1	Cerevisin	0.848609
51	FAR8	Factor arrest protein 8	0.838913
52	RPL21A	60S ribosomal protein L21-A;60S ribosomal protein L21-B	0.827519
53	AHA1	Hsp90 co-chaperone AHA1	0.817137
54	RPS1A	40S ribosomal protein S1-A	0.813203
55	HRK1	Serine/threonine-protein kinase HRK1	0.805773
56	TSA1	Peroxiredoxin TSA1	0.792058
57	NST1	Stress response protein NST1	0.791769
58	PRK1	Actin-regulating kinase PRK1	0.789595
59	ILV2	Acetolactate synthase catalytic subunit, mitochondrial	0.780562
60	PMT1	Dolichyl-phosphate-mannose--protein mannosyltransferase 1	0.77716
61	EMP47	Protein EMP47	0.771472
62	RPL20B	60S ribosomal protein L20-B;60S ribosomal protein L20-A	0.730522
63	TY1B-OL	Transposon Ty1-OL Gag-Pol polyprotein;Capsid protein;Ty1 protease;Integrase;Reverse transcriptase/ribonuclease H;Transposon Ty1-DR4 Gag-Pol polyprotein;Capsid protein;Ty1 protease;Integrase;Reverse transcriptase/ribonuclease H;Transposon Ty1-NL2 Gag-Pol polyprotein;Capsid protein;Ty1 protease;Integrase;Reverse transcriptase/ribonuclease H;Transposon Ty1-DR3 Gag-Pol polyprotein;Capsid protein;Ty1 …	0.730325
64	PWP1	Periodic tryptophan protein 1	0.724516
65	RPL10	60S ribosomal protein L10	0.723611
66	LCB2	Serine palmitoyltransferase 2	0.723434
67	IMP4	U3 small nucleolar ribonucleoprotein protein IMP4	0.716836
68	RPL42B	60S ribosomal protein L42-B;60S ribosomal protein L42-A	0.704299
69	RPL9B	60S ribosomal protein L9-B	0.701218
70	POR1	Mitochondrial outer membrane protein porin 1	0.696455
71	SAC1	Phosphoinositide phosphatase SAC1	0.691767
72	IST2	Increased sodium tolerance protein 2	0.691224
73	TEF4	Elongation factor 1-gamma 2	0.68823
74	TDH2	Glyceraldehyde-3-phosphate dehydrogenase 2	0.674206
75	CDC33	Eukaryotic translation initiation factor 4E	0.670994
76	MIR1	Mitochondrial phosphate carrier protein;Mitochondrial phosphate carrier protein, N-terminally processed	0.666459
77	SSH1	Sec sixty-one protein homolog	0.658448
78	ZPR1	Zinc finger protein ZPR1	0.651318
79	MDJ1	DnaJ homolog 1, mitochondrial	0.648533
80	SNF1	Carbon catabolite-derepressing protein kinase	0.645109
81	HSP104	Heat shock protein 104	0.639043
82	ERV14	ER-derived vesicles protein ERV14	0.637599
83	CYR1	Adenylate cyclase	0.637004
84	HSP82	ATP-dependent molecular chaperone HSP82	0.636706
85	PMT2	Dolichyl-phosphate-mannose--protein mannosyltransferase 2	0.631471
86	ERG4	Delta(24(24(1)))-sterol reductase	0.628293
87	GSP1	GTP-binding nuclear protein GSP1/CNR1;GTP-binding nuclear protein GSP2/CNR2	0.626923
88	SSE2	Heat shock protein homolog SSE2	0.611038
89	RPS27B	40S ribosomal protein S27-B;40S ribosomal protein S27-A	0.605404
90	VTS1	Protein VTS1	0.600326
91	SEC63	Protein translocation protein SEC63	0.566978
92	DPM1	Dolichol-phosphate mannosyltransferase	0.561853
93	RPS11B	40S ribosomal protein S11-B;40S ribosomal protein S11-A	0.555384
94	RPL24B	60S ribosomal protein L24-B	0.554689
95	RPL17A	60S ribosomal protein L17-A	0.548496
96	RPL9A	60S ribosomal protein L9-A	0.543924
97	RVB1	RuvB-like protein 1	0.532486
98	SUR4	Elongation of fatty acids protein 3	0.529711
99	TOM70	Mitochondrial import receptor subunit TOM70	0.525884
100	ASN2	Asparagine synthetase [glutamine-hydrolyzing] 2	0.52384
101	RPS9A	40S ribosomal protein S9-A	0.517929
102	SEC13	Protein transport protein SEC13	0.512135
103	YEF3	Elongation factor 3A	0.510861
104	RPL3	60S ribosomal protein L3	0.505275
105	CPS1	Carboxypeptidase S	0.500996
106	RPS1B	40S ribosomal protein S1-B	0.495151
107	SAM1	S-adenosylmethionine synthase 1;S-adenosylmethionine synthase 2	0.487604
108	RPL6A	60S ribosomal protein L6-A	0.484801
109	TPS1	Alpha,alpha-trehalose-phosphate synthase [UDP-forming] 56 kDa subunit	0.473276
110	RPL12B	60S ribosomal protein L12-B;60S ribosomal protein L12-A	0.468432
111	HSC82	ATP-dependent molecular chaperone HSC82	0.459809
112	ENO1	Enolase 1	0.459035
113	RPL11B	60S ribosomal protein L11-B;60S ribosomal protein L11-A	0.45292
114	RPS18B	40S ribosomal protein S18-B;40S ribosomal protein S18-A	0.45065
115	PPZ1	Serine/threonine-protein phosphatase PP-Z1	0.450638
116	YDR476C	Uncharacterized protein YDR476C	0.443925
117	LEU2	3-isopropylmalate dehydrogenase	0.44291
118	RSM24	37S ribosomal protein S24, mitochondrial	0.442718
119	YGR266W	Uncharacterized protein YGR266W	0.442568
120	SNF4	5-AMP-activated protein kinase subunit gamma	0.442512
121	IMP3	U3 small nucleolar ribonucleoprotein protein IMP3	0.439605
122	RPL40B	Ubiquitin-60S ribosomal protein L40;Ubiquitin;60S ribosomal protein L40;Polyubiquitin;Ubiquitin	0.437009
123	DPL1	Sphingosine-1-phosphate lyase	0.43462
124	RPA135	DNA-directed RNA polymerase I subunit RPA135	0.43111
125	CPR6	Peptidyl-prolyl cis-trans isomerase CPR6	0.421815
126	HSP42	Heat shock protein 42	0.419495
127	TCB3	Tricalbin-3	0.416489
128	NPL3	Nucleolar protein 3	0.401794
129	RPS4B	40S ribosomal protein S4-B;40S ribosomal protein S4-A	0.396644
130	MOT2	General negative regulator of transcription subunit 4	0.38513
131	RPL14B	60S ribosomal protein L14-B;60S ribosomal protein L14-A	0.380656
132	LCB1	Serine palmitoyltransferase 1	0.379008
133	GTS1	Protein GTS1	0.375042
134	PAB1	Polyadenylate-binding protein, cytoplasmic and nuclear	0.372069
135	RPS29A	40S ribosomal protein S29-A	0.371566
136	ATP3	ATP synthase subunit gamma, mitochondrial	0.371202
137	PMA1	Plasma membrane ATPase 1;Plasma membrane ATPase 2	0.367642
138	SHM2	Serine hydroxymethyltransferase, cytosolic	0.366782
139	RPS26B	40S ribosomal protein S26-B;40S ribosomal protein S26-A	0.35803
140	MET17	Protein MET17;O-acetylhomoserine sulfhydrylase;O-acetylserine sulfhydrylase	0.354809
141	GSF2	Glucose-signaling factor 2	0.337728
142	SSS1	Protein transport protein SSS1	0.32847
143	STM1	Suppressor protein STM1	0.327048
144	URA2	Protein URA2;Glutamine-dependent carbamoyl-phosphate synthase;Aspartate carbamoyltransferase	0.324501
145	HOS3	Histone deacetylase HOS3	0.312949
146	RPL4B	60S ribosomal protein L4-B;60S ribosomal protein L4-A	0.303272
147	VMA2	V-type proton ATPase subunit B	0.301576
148	MNS1	Endoplasmic reticulum mannosyl-oligosaccharide 1,2-alpha-mannosidase	0.288286
149	RPL33B	60S ribosomal protein L33-B	0.281862
150	RPS8B	40S ribosomal protein S8-B;40S ribosomal protein S8-A	0.281216
151	RPL8A	60S ribosomal protein L8-A	0.279303
152	RPS14B	40S ribosomal protein S14-B;40S ribosomal protein S14-A	0.276479
153	URA7	CTP synthase 1	0.270149
154	RTK1	Probable serine/threonine-protein kinase RTK1	0.245436
155	RPL28	60S ribosomal protein L28	0.241459
156	YCK2	Casein kinase I homolog 2	0.239648
157	STT3	Dolichyl-diphosphooligosaccharide--protein glycosyltransferase subunit STT3	0.239127
158	ERG11	Lanosterol 14-alpha demethylase	0.228771
159	SSD1	Protein SSD1	0.22204
160	ATP2	ATP synthase subunit beta, mitochondrial	0.219784
161	SEY1	Protein SEY1	0.204665
162	DPS1	Aspartate--tRNA ligase, cytoplasmic	0.203064
163	NMA1	Nicotinamide-nucleotide adenylyltransferase 1	0.200881
164	RPS3	40S ribosomal protein S3	0.200509
165	KRS1	Lysine--tRNA ligase, cytoplasmic	0.199021
166	PYC1	Pyruvate carboxylase 1;Pyruvate carboxylase 2	0.196001
167	PTC4	Protein phosphatase 2C homolog 4	0.196001
168	CHD1	Chromo domain-containing protein 1	0.196001
169	FRK1	Fatty acyl-CoA synthetase and RNA processing-associated kinase 1	0.196001
170	NOP14	Nucleolar complex protein 14	0.196001
171	SYF2	Pre-mRNA-splicing factor SYF2	0.196001
172	YHR045W	Putative uncharacterized protein YHR045W	0.196001
173	RPL2B	60S ribosomal protein L2-B;60S ribosomal protein L2-A	0.195424
174	RPS9B	40S ribosomal protein S9-B	0.194791
175	ECM14	Putative metallocarboxypeptidase ECM14	0.192787
176	SSE1	Heat shock protein homolog SSE1	0.181679
177	GET2	Golgi to ER traffic protein 2	0.178314
178	RPS13	40S ribosomal protein S13	0.178176
179	RPS20	40S ribosomal protein S20	0.177984
180	GCD11	Eukaryotic translation initiation factor 2 subunit gamma	0.177472
181	ENO2	Enolase 2	0.173312
182	ACT1	Actin	0.170418
183	COP1	Coatomer subunit alpha	0.169795
184	RHO1	GTP-binding protein RHO1	0.168538
185	TPS2	Trehalose-phosphatase	0.168126
186	SCS2	Vesicle-associated membrane protein-associated protein SCS2	0.157925
187	RPL33A	60S ribosomal protein L33-A	0.157595
188	KSP1	Serine/threonine-protein kinase KSP1	0.157094
189	IPP1	Inorganic pyrophosphatase	0.151484
190	SRO9	RNA-binding protein SRO9	0.150734
191	PSA1	Mannose-1-phosphate guanyltransferase	0.140332
192	TEF1	Elongation factor 1-alpha	0.135489
193	ASC1	Guanine nucleotide-binding protein subunit beta-like protein	0.13431
194	PHO88	Inorganic phosphate transport protein PHO88	0.133797
195	MNN2	Alpha-1,2-mannosyltransferase MNN2	0.131389
196	TSL1	Trehalose synthase complex regulatory subunit TSL1	0.126947
197	PDB1	Pyruvate dehydrogenase E1 component subunit beta, mitochondrial	0.125148
198	SHM1	Serine hydroxymethyltransferase, mitochondrial	0.11554
199	YGR237C	Uncharacterized protein YGR237C	0.106677
200	RPS7B	40S ribosomal protein S7-B	0.10498
201	DLD3	D-lactate dehydrogenase [cytochrome] 3	0.0946483
202	SSB2	Heat shock protein SSB2	0.0929376
203	OPY1	Protein OPY1	0.0878287
204	SES1	Serine--tRNA ligase, cytoplasmic	0.0862916
205	TIF1	ATP-dependent RNA helicase eIF4A	0.0832522
206	BDH1	(R,R)-butanediol dehydrogenase	0.0806467
207	TES1	Peroxisomal acyl-coenzyme A thioester hydrolase 1	0.0786195
208	SSC1	Heat shock protein SSC1, mitochondrial	0.073031
209	GPM1	Phosphoglycerate mutase 1	0.0660278
210	RPS31	Ubiquitin-40S ribosomal protein S31;Ubiquitin;40S ribosomal protein S31	0.0465571
211	TY1B-BL	Transposon Ty1-BL Gag-Pol polyprotein;Capsid protein;Ty1 protease;Integrase;Reverse transcriptase/ribonuclease H;Transposon Ty1-MR1 Gag-Pol polyprotein;Capsid protein;Ty1 protease;Integrase;Reverse transcriptase/ribonuclease H	0.0463637
212	GAL83	SNF1 protein kinase subunit beta-3	0.0445172
213	RPL7B	60S ribosomal protein L7-B	0.0439977
214	FAS2	Fatty acid synthase subunit alpha;Acyl carrier;3-oxoacyl-[acyl-carrier-protein] reductase;3-oxoacyl-[acyl-carrier-protein] synthase	0.0419555
215	RPS6B	40S ribosomal protein S6-B;40S ribosomal protein S6-A	0.0310933
216	ARF1	ADP-ribosylation factor 1;ADP-ribosylation factor 2	0.0278565
217	SEC61	Protein transport protein SEC61	0.0217901
218	RVB2	RuvB-like protein 2	0.0197917
219	RPS24B	40S ribosomal protein S24-B;40S ribosomal protein S24-A	0.0182082
220	RPL32	60S ribosomal protein L32	0.0176125
221	ADH1	Alcohol dehydrogenase 1	0.0105931
222	NvHSP70D	NvHSP70D	6.40685e-16
223	MRM1	rRNA methyltransferase, mitochondrial	-0.00336931
224	RPP0	60S acidic ribosomal protein P0	-0.0150563
225	FAS1	Fatty acid synthase subunit beta;3-hydroxyacyl-[acyl-carrier-protein] dehydratase;Enoyl-[acyl-carrier-protein] reductase [NADH];[Acyl-carrier-protein] acetyltransferase;[Acyl-carrier-protein] malonyltransferase;S-acyl fatty acid synthase thioesterase	-0.0211197
226	GUS1	Glutamate--tRNA ligase, cytoplasmic	-0.0262699
227	UGP1	UTP--glucose-1-phosphate uridylyltransferase	-0.0341789
228	RPL7A	60S ribosomal protein L7-A	-0.0428593
229	YHR097C	Uncharacterized protein YHR097C	-0.0477163
230	RPL18B	60S ribosomal protein L18-B;60S ribosomal protein L18-A	-0.053967
231	RPS0B	40S ribosomal protein S0-B;40S ribosomal protein S0-A	-0.0633185
232	RPL30	60S ribosomal protein L30	-0.0651424
233	RPL37B	60S ribosomal protein L37-B	-0.0670337
234	RPS2	40S ribosomal protein S2	-0.0696436
235	YPT32	GTP-binding protein YPT32/YPT11	-0.0794695
236	ALA1	Alanine--tRNA ligase, mitochondrial	-0.083812
237	RPS29B	40S ribosomal protein S29-B	-0.0867929
238	GSY2	Glycogen [starch] synthase isoform 2	-0.0945595
239	RTN1	Reticulon-like protein 1	-0.10303
240	FPR1	FK506-binding protein 1	-0.106678
241	NDI1	Rotenone-insensitive NADH-ubiquinone oxidoreductase, mitochondrial	-0.110145
242	RPL5	60S ribosomal protein L5	-0.120683
243	SEC4	Ras-related protein SEC4	-0.128363
244	PTK2	Serine/threonine-protein kinase PTK2/STK2	-0.128405
245	RPL6B	60S ribosomal protein L6-B	-0.143576
246	RPL19B	60S ribosomal protein L19-B;60S ribosomal protein L19-A	-0.150988
247	EFT1	Elongation factor 2	-0.169871
248	TRP3	Multifunctional tryptophan biosynthesis protein;Anthranilate synthase component 2;Indole-3-glycerol phosphate synthase	-0.171846
249	RPL34A	60S ribosomal protein L34-A;60S ribosomal protein L34-B	-0.174703
250	RPS22B	40S ribosomal protein S22-B;40S ribosomal protein S22-A	-0.183102
251	PGK1	Phosphoglycerate kinase	-0.183469
252	ATP1	ATP synthase subunit alpha, mitochondrial	-0.188635
253	CDC48	Cell division control protein 48	-0.190731
254	ERP1	Protein ERP1	-0.191223
255	LYS20	Homocitrate synthase, cytosolic isozyme	-0.191623
256	GDA1	Guanosine-diphosphatase	-0.194312
257	SEC21	Coatomer subunit gamma	-0.194945
258	AHP1	Peroxiredoxin type-2	-0.209926
259	LYS21	Homocitrate synthase, mitochondrial	-0.210354
260	RPL13B	60S ribosomal protein L13-B;60S ribosomal protein L13-A	-0.213195
261	ERG28	Ergosterol biosynthetic protein 28	-0.217608
262	PET9	ADP,ATP carrier protein 2	-0.2226
263	RPS25A	40S ribosomal protein S25-A;40S ribosomal protein S25-B	-0.224997
264	SAR1	Small COPII coat GTPase SAR1	-0.226074
265	EMC1	ER membrane protein complex subunit 1	-0.226985
266	RPS7A	40S ribosomal protein S7-A	-0.227049
267	DLD1	D-lactate dehydrogenase [cytochrome] 1, mitochondrial	-0.233841
268	EMP24	Endosomal protein P24B	-0.238337
269	NCP1	NADPH--cytochrome P450 reductase	-0.238487
270	SSB1	Heat shock protein SSB1	-0.238523
271	RPL8B	60S ribosomal protein L8-B	-0.248301
272	TRP5	Tryptophan synthase	-0.263176
273	MRPL9	54S ribosomal protein L9, mitochondrial	-0.266344
274	RPN5	26S proteasome regulatory subunit RPN5	-0.266979
275	TIF34	Eukaryotic translation initiation factor 3 subunit I	-0.270703
276	ACS2	Acetyl-coenzyme A synthetase 2	-0.274913
277	RPL16A	60S ribosomal protein L16-A	-0.28585
278	RPL35B	60S ribosomal protein L35-B;60S ribosomal protein L35-A	-0.303611
279	RPN6	26S proteasome regulatory subunit RPN6	-0.305284
280	RSP5	E3 ubiquitin-protein ligase RSP5	-0.314442
281	YNL181W	Uncharacterized oxidoreductase YNL181W	-0.323071
282	RPL31A	60S ribosomal protein L31-A	-0.325015
283	NMA2	Nicotinamide-nucleotide adenylyltransferase 2	-0.344683
284	KAR2	78 kDa glucose-regulated protein homolog	-0.344783
285	OLA1	Obg-like ATPase 1	-0.356535
286	RPL37A	60S ribosomal protein L37-A	-0.363733
287	RPN2	26S proteasome regulatory subunit RPN2	-0.365625
288	YOP1	Protein YOP1	-0.389979
289	ERG3	C-5 sterol desaturase	-0.391053
290	PEX30	Peroxisomal membrane protein PEX30	-0.39348
291	PAA1	Polyamine N-acetyltransferase 1	-0.402667
292	RPB8	DNA-directed RNA polymerases I, II, and III subunit RPABC3	-0.414696
293	AIR2	Protein AIR2	-0.441506
294	VMA1	V-type proton ATPase catalytic subunit A;Endonuclease PI-SceI	-0.452582
295	PRO1	Glutamate 5-kinase	-0.457656
296	HSP60	Heat shock protein 60, mitochondrial	-0.458197
297	FUM1	Fumarate hydratase, mitochondrial	-0.486067
298	RPS17B	40S ribosomal protein S17-B;40S ribosomal protein S17-A	-0.487275
299	YNR021W	UPF0674 endoplasmic reticulum membrane protein YNR021W	-0.49192
300	SRV2	Adenylyl cyclase-associated protein	-0.504424
301	RPS21B	40S ribosomal protein S21-B;40S ribosomal protein S21-A	-0.524795
302	ERG9	Squalene synthase	-0.535132
303	TDH3	Glyceraldehyde-3-phosphate dehydrogenase 3	-0.536439
304	WBP1	Dolichyl-diphosphooligosaccharide--protein glycosyltransferase subunit WBP1	-0.539541
305	YCP4	Flavoprotein-like protein YCP4	-0.540965
306	RPS16B	40S ribosomal protein S16-B;40S ribosomal protein S16-A	-0.546533
307	PFK1	ATP-dependent 6-phosphofructokinase subunit alpha	-0.555882
308	PDC1	Pyruvate decarboxylase isozyme 1	-0.566512
309	SDH1	Succinate dehydrogenase [ubiquinone] flavoprotein subunit, mitochondrial	-0.576397
310	RPL26B	60S ribosomal protein L26-B;60S ribosomal protein L26-A	-0.576831
311	GDH1	NADP-specific glutamate dehydrogenase 1	-0.578141
312	ADH3	Alcohol dehydrogenase 3, mitochondrial	-0.584138
313	RPL25	60S ribosomal protein L25	-0.611981
314	YDJ1	Mitochondrial protein import protein MAS5	-0.613351
315	HFD1	Fatty aldehyde dehydrogenase HFD1	-0.616632
316	RPL43B	60S ribosomal protein L43-B;60S ribosomal protein L43-A	-0.630326
317	RPS5	40S ribosomal protein S5	-0.632137
318	MSC7	Putative aldehyde dehydrogenase-like protein YHR039C	-0.637955
319	SEC27	Coatomer subunit beta	-0.64008
320	ACO1	Aconitate hydratase, mitochondrial	-0.647481
321	NDE1	External NADH-ubiquinone oxidoreductase 1, mitochondrial	-0.656904
322	CAM1	Elongation factor 1-gamma 1	-0.674268
323	LPD1	Dihydrolipoyl dehydrogenase, mitochondrial	-0.707122
324	GRS1	Glycine--tRNA ligase 1, mitochondrial	-0.710133
325	RPL27B	60S ribosomal protein L27-B;60S ribosomal protein L27-A	-0.710765
326	ILV5	Ketol-acid reductoisomerase, mitochondrial	-0.710818
327	DED1	ATP-dependent RNA helicase DED1	-0.713722
328	ARC1	tRNA-aminoacylation cofactor ARC1	-0.717754
329	DOT6	Transcriptional regulatory protein DOT6	-0.718425
330	MCR1	NADH-cytochrome b5 reductase 2;NADH-cytochrome b5 reductase p34 form;NADH-cytochrome b5 reductase p32 form	-0.719224
331	YHB1	Flavohemoprotein	-0.739994
332	ERO1	Endoplasmic oxidoreductin-1	-0.764461
333	IFA38	Very-long-chain 3-oxoacyl-CoA reductase	-0.764735
334	CHO2	Phosphatidylethanolamine N-methyltransferase	-0.765476
335	GND1	6-phosphogluconate dehydrogenase, decarboxylating 1	-0.773846
336	QCR2	Cytochrome b-c1 complex subunit 2, mitochondrial	-0.784411
337	YPT1	GTP-binding protein YPT1	-0.788232
338	ALO1	D-arabinono-1,4-lactone oxidase	-0.790254
339	PEP4	Saccharopepsin	-0.794118
340	ERG1	Squalene monooxygenase	-0.803244
341	RPS15	40S ribosomal protein S15	-0.805656
342	PFK2	ATP-dependent 6-phosphofructokinase subunit beta	-0.809326
343	OST1	Dolichyl-diphosphooligosaccharide--protein glycosyltransferase subunit 1	-0.810977
344	AAC1	ADP,ATP carrier protein 1	-0.813249
345	OM45	Mitochondrial outer membrane protein OM45	-0.833656
346	BNA1	3-hydroxyanthranilate 3,4-dioxygenase	-0.849244
347	RPN1	26S proteasome regulatory subunit RPN1	-0.85242
348	FBA1	Fructose-bisphosphate aldolase	-0.852873
349	CDC19	Pyruvate kinase 1	-0.875935
350	HHF1	Histone H4	-0.914262
351	TCP1	T-complex protein 1 subunit alpha	-0.921641
352	KGD1	2-oxoglutarate dehydrogenase, mitochondrial	-0.940015
353	CPR1	Peptidyl-prolyl cis-trans isomerase	-0.963014
354	RPS23B	40S ribosomal protein S23-B;40S ribosomal protein S23-A	-0.967689
355	RPL16B	60S ribosomal protein L16-B	-0.997005
356	GUT2	Glycerol-3-phosphate dehydrogenase, mitochondrial	-1.04548
357	RPS28A	40S ribosomal protein S28-A;40S ribosomal protein S28-B	-1.12583
358	SEC23	Protein transport protein SEC23	-1.12863
359	SAH1	Adenosylhomocysteinase	-1.13701
360	BOI1	Protein BOB1	-1.14482
361	RPL1B	60S ribosomal protein L1-B;60S ribosomal protein L1-A	-1.16301
362	TGL1	Sterol esterase TGL1	-1.23705
363	RPL31B	60S ribosomal protein L31-B	-1.28367
364	CYT1	Cytochrome c1, heme protein, mitochondrial	-1.36988
365	MDM38	Mitochondrial distribution and morphology protein 38	-1.39991
366	ERG27	3-keto-steroid reductase	-1.41354
367	VAC8	Vacuolar protein 8	-1.42311
368	YME2	Mitochondrial escape protein 2	-1.47334
369	SIP2	SNF1 protein kinase subunit beta-2	-1.51466
370	RPL36B	60S ribosomal protein L36-B;60S ribosomal protein L36-A	-1.52473
371	AYR1	NADPH-dependent 1-acyldihydroxyacetone phosphate reductase	-1.54364
372	COR1	Cytochrome b-c1 complex subunit 1, mitochondrial	-1.62085
373	MSN4	Zinc finger protein MSN4	-1.69283
374	TIM50	Mitochondrial import inner membrane translocase subunit TIM50	-1.76348
375	ERG6	Sterol 24-C-methyltransferase	-1.79385
376	PEP1	Vacuolar protein sorting/targeting protein VPS10	-1.804
377	RPS12	40S ribosomal protein S12	-1.81676
378	FMP52	Protein FMP52, mitochondrial	-1.88915
379	ASN1	Asparagine synthetase [glutamine-hydrolyzing] 1	-1.98839
380	UTP15	U3 small nucleolar RNA-associated protein 15	-2.00551
381	CYS3	Cystathionine gamma-lyase	-2.05348
382	FAA1	Long-chain-fatty-acid--CoA ligase 1	-2.68562
383	EHT1	Medium-chain fatty acid ethyl ester synthase/esterase 2	-2.76166
384	HEM15	Ferrochelatase, mitochondrial	-3.25914
385	TIM44	Mitochondrial import inner membrane translocase subunit TIM44	-3.56185
386	FKS1	1,3-beta-glucan synthase component FKS1	-3.97709
387	UGA1	4-aminobutyrate aminotransferase	NvHSP70A-HS Only
388	BTN2	Protein BTN2	NvHSP70A-HS Only
389	PIG2	GSY2-interacting protein PIG2	NvHSP70A-HS Only
390	DSE1	Protein DSE1	NvHSP70A-HS Only
391	NUM1	Nuclear migration protein NUM1	NvHSP70A-HS Only
392	PIS1	CDP-diacylglycerol--inositol 3-phosphatidyltransferase	NvHSP70A-HS Only
393	YPK2	Serine/threonine-protein kinase YPK2/YKR2	NvHSP70A-HS Only
394	MET3	Sulfate adenylyltransferase	NvHSP70A-HS Only
395	SOF1	Protein SOF1	NvHSP70A-HS Only
396	ALD3	Aldehyde dehydrogenase [NAD(P)+] 2;Aldehyde dehydrogenase [NAD(P)+] 1	NvHSP70A-HS Only
397	ART5	Arrestin-related trafficking adapter 5	NvHSP70A-HS Only
398	NAT4	Histone-specific N-acetyltransferase NAT4	NvHSP70A-HS Only
399	ARX1	Probable metalloprotease ARX1	NvHSP70A-HS Only
400	LYS9	Saccharopine dehydrogenase [NADP(+), L-glutamate-forming]	NvHSP70A-HS Only
401	RPG1	Eukaryotic translation initiation factor 3 subunit A	NvHSP70A-HS Only
402	YBR126W-A	Uncharacterized protein YBR126W-A	NvHSP70A-HS Only
403	ESC1	Silent chromatin protein ESC1	NvHSP70A-HS Only
404	HRB1	Protein HRB1	NvHSP70A-HS Only
405	BBC1	Myosin tail region-interacting protein MTI1	NvHSP70A-HS Only
406	RIP1	Cytochrome b-c1 complex subunit Rieske, mitochondrial	NvHSP70A-HS Only
407	CPT1	Cholinephosphotransferase 1	NvHSP70A-HS Only
408	FPR3	FK506-binding nuclear protein	NvHSP70A-HS Only
409	CCT5	T-complex protein 1 subunit epsilon	NvHSP70A-HS Only
410	COX1	Cytochrome c oxidase subunit 1	NvHSP70A-HS Only
411	FRA1	Putative Xaa-Pro aminopeptidase FRA1	NvHSP70A-HS Only
412	PAL1	Protein PAL1	NvHSP70A-HS Only
413	FPK1	Flippase kinase 1	NvHSP70A-HS Only
414	RLI1	Translation initiation factor RLI1	NvHSP70A-HS Only
415	AIM45	Probable electron transfer flavoprotein subunit alpha, mitochondrial	NvHSP70A-HS Only
416	HSP30	30 kDa heat shock protein	NvHSP70A-HS Only
417	AKL1	Serine/threonine-protein kinase AKL1	NvHSP70A-HS Only
418	PHS1	Very-long-chain (3R)-3-hydroxyacyl-CoA dehydratase PHS1	NvHSP70A-HS Only
419	LRO1	Phospholipid:diacylglycerol acyltransferase	NvHSP70A-HS Only
420	OST2	Dolichyl-diphosphooligosaccharide--protein glycosyltransferase subunit OST2	NvHSP70A-HS Only
421	YGR149W	Uncharacterized membrane protein YGR149W	NvHSP70A-HS Only
422	ERG25	Methylsterol monooxygenase	NvHSP70A-HS Only
423	PHO86	Inorganic phosphate transporter PHO86	NvHSP70A-HS Only
424	ERV46	ER-derived vesicles protein ERV46	NvHSP70A-HS Only
425	KCS1	Inositol hexakisphosphate kinase 1	NvHSP70A-HS Only
426	ALD6	Magnesium-activated aldehyde dehydrogenase, cytosolic	NvHSP70A-HS Only
427	PKR1	V-type ATPase assembly factor PKR1	NvHSP70A-HS Only
428	YIP1	Protein transport protein YIP1	NvHSP70A-HS Only
429	NTG1	Endonuclease III homolog 1	NvHSP70A-HS Only
430	MLP1	Protein MLP1	NvHSP70A-HS Only
431	MRPS17	37S ribosomal protein S17, mitochondrial	NvHSP70A-HS Only
432	MSC2	Probable zinc transporter MSC2	NvHSP70A-HS Only
433	PWP2	Periodic tryptophan protein 2	NvHSP70A-HS Only
434	KEL1	Kelch repeat-containing protein 1	NvHSP70A-HS Only
435	CUP9	Homeobox protein CUP9	NvHSP70A-HS Only
436	MNT2	Alpha-1,3-mannosyltransferase MNT2	NvHSP70A-HS Only
437	SKO1	CRE-binding bZIP protein SKO1	NvHSP70A-HS Only
438	TRS23	Trafficking protein particle complex subunit 23	NvHSP70A-HS Only
439	DNF3	Probable phospholipid-transporting ATPase DNF3	NvHSP70A-HS Only
440	ENT1	Epsin-1	NvHSP70A-HS Only
441	PUT4	Proline-specific permease	NvHPS70D-Un Only
442	PDI1	Protein disulfide-isomerase	NvHPS70D-Un Only
443	PXA1	Peroxisomal long-chain fatty acid import protein 2	NvHPS70D-Un Only
444	COX9	Cytochrome c oxidase subunit 7A	NvHPS70D-Un Only
445	TAZ1	Lysophosphatidylcholine acyltransferase	NvHPS70D-Un Only
446	RPN9	26S proteasome regulatory subunit RPN9	NvHPS70D-Un Only
447	FAT1	Very long-chain fatty acid transport protein	NvHPS70D-Un Only
448	CYS4	Cystathionine beta-synthase	NvHPS70D-Un Only
449	MDH3	Malate dehydrogenase, peroxisomal	NvHPS70D-Un Only
450	TPD3	Protein phosphatase PP2A regulatory subunit A	NvHPS70D-Un Only
451	HXT7	High-affinity hexose transporter HXT6	NvHPS70D-Un Only
452	VPS45	Vacuolar protein sorting-associated protein 45	NvHPS70D-Un Only
453	SSP120	Protein SSP120	NvHPS70D-Un Only
454	LDH1	Lipid droplet hydrolase 1	NvHPS70D-Un Only
455	TIF5	Eukaryotic translation initiation factor 5	NvHPS70D-Un Only
456	NOC2	Nucleolar complex protein 2	NvHPS70D-Un Only
457	YIM1	Protein YIM1	NvHPS70D-Un Only
458	MIC26	MICOS subunit MIC26	NvHPS70D-Un Only
459	MIS1	C-1-tetrahydrofolate synthase, mitochondrial;Methylenetetrahydrofolate dehydrogenase;Methenyltetrahydrofolate cyclohydrolase;Formyltetrahydrofolate synthetase	NvHPS70D-Un Only
460	SLA2	Protein SLA2	NvHPS70D-Un Only
461	AAT2	Aspartate aminotransferase, cytoplasmic	NvHPS70D-Un Only
462	FET5	Iron transport multicopper oxidase FET5	NvHPS70D-Un Only
463	AIM46	Altered inheritance of mitochondria protein 46, mitochondrial	NvHPS70D-Un Only
464	MIC27	MICOS complex subunit MIC27	NvHPS70D-Un Only
465	SRP21	Signal recognition particle subunit SRP21	NvHPS70D-Un Only
466	COQ5	2-methoxy-6-polyprenyl-1,4-benzoquinol methylase, mitochondrial	NvHPS70D-Un Only
467	ARO4	Phospho-2-dehydro-3-deoxyheptonate aldolase, tyrosine-inhibited	NvHPS70D-Un Only
468	RVS167	Reduced viability upon starvation protein 167	NvHPS70D-Un Only
469	MSN2	Zinc finger protein MSN2	NvHPS70D-Un Only
470	HEM1	5-aminolevulinate synthase, mitochondrial	NvHPS70D-Un Only
471	RPN13	26S proteasome regulatory subunit RPN13	NvHPS70D-Un Only
472	BCS1	Mitochondrial chaperone BCS1	NvHPS70D-Un Only
473	TWF1	Twinfilin-1	NvHPS70D-Un Only
474	APQ12	Nuclear membrane organization protein APQ12	NvHPS70D-Un Only
475	NUS1	Probable undecaprenyl pyrophosphate synthase	NvHPS70D-Un Only
476	MDL1	ATP-dependent permease MDL1, mitochondrial	NvHPS70D-Un Only
477	RPB5	DNA-directed RNA polymerases I, II, and III subunit RPABC1	NvHPS70D-Un Only
478	RPN3	26S proteasome regulatory subunit RPN3	NvHPS70D-Un Only
479	CCT7	T-complex protein 1 subunit eta	NvHPS70D-Un Only
480	ALY2	Arrestin-related trafficking adapter 3	NvHPS70D-Un Only
481	COX2	Cytochrome c oxidase subunit 2	NvHPS70D-Un Only
482	RPL22A	60S ribosomal protein L22-A	NvHPS70D-Un Only
483	ARG1	Argininosuccinate synthase	NvHPS70D-Un Only
484	MYO4	Myosin-4	NvHPS70D-Un Only
485	YBR298C-A	Uncharacterized protein YBR298C-A	NvHPS70D-Un Only
486	ECM32	Putative ATP-dependent RNA helicase ECM32	NvHPS70D-Un Only
487	PAC10	Prefoldin subunit 3	NvHPS70D-Un Only
488	YLR290C	Uncharacterized protein YLR290C, mitochondrial	NvHPS70D-Un Only
489	GRX7	Monothiol glutaredoxin-7	NvHPS70D-Un Only
490	YNL115C	Uncharacterized vacuolar membrane protein YNL115C	NvHPS70D-Un Only
491	DIP2	U3 small nucleolar RNA-associated protein 12	NvHPS70D-Un Only
492	PAR32	Protein PAR32	NvHPS70D-Un Only
493	THS1	Threonine--tRNA ligase, cytoplasmic	No Quant
494	PEX11	Peroxisomal membrane protein PMP27	No Quant
495	YOL087C	Uncharacterized WD repeat-containing protein YOL087C	No Quant
496	RGI1	Respiratory growth induced protein 1	No Quant
497	LSM12	Protein LSM12	No Quant
498	CHC1	Clathrin heavy chain	No Quant
499	CBR1	NADH-cytochrome b5 reductase 1	No Quant
500	OLE1	Acyl-CoA desaturase 1	No Quant
501	ALG1	Chitobiosyldiphosphodolichol beta-mannosyltransferase	No Quant
502	MIA40	Mitochondrial intermembrane space import and assembly protein 40	No Quant
503	BEM2	GTPase-activating protein BEM2/IPL2	No Quant
504	NOP56	Nucleolar protein 56	No Quant
505	IDP1	Isocitrate dehydrogenase [NADP], mitochondrial;Isocitrate dehydrogenase [NADP]	No Quant
506	ARB1	ABC transporter ATP-binding protein ARB1	No Quant
507	RPS30B	40S ribosomal protein S30-B;40S ribosomal protein S30-A	No Quant
508	YBT1	ATP-dependent bile acid permease;Oligomycin resistance ATP-dependent permease YOR1;ABC transporter ATP-binding protein/permease VMR1	No Quant
509	MON2	Protein MON2	No Quant
510	NIP1	Eukaryotic translation initiation factor 3 subunit C	No Quant
511	HXK1	Hexokinase-1	No Quant
512	AIM32	Altered inheritance of mitochondria protein 32	No Quant
513	SUB2	ATP-dependent RNA helicase SUB2	No Quant
514	VPS21	Vacuolar protein sorting-associated protein 21	No Quant
515	SED4	Putative guanine nucleotide-exchange factor SED4	No Quant
516	RPS10A	40S ribosomal protein S10-A;40S ribosomal protein S10-B	No Quant
517	YPR091C	Uncharacterized PH domain-containing protein YPR091C	No Quant
518	CDC14	Tyrosine-protein phosphatase CDC14	No Quant
519	MRPL32	54S ribosomal protein L32, mitochondrial	No Quant
520	POM33	Pore membrane protein of 33 kDa	No Quant
521	POB3	FACT complex subunit POB3	No Quant
522	RPH1	DNA damage-responsive transcriptional repressor RPH1;Transcriptional activator/repressor GIS1	No Quant
523	FUN12	Eukaryotic translation initiation factor 5B	No Quant
524	YBL086C	Uncharacterized protein YBL086C	No Quant
525	FAB1	1-phosphatidylinositol 3-phosphate 5-kinase FAB1	No Quant
526	RPC40	DNA-directed RNA polymerases I and III subunit RPAC1	No Quant
527	ACH1	Acetyl-CoA hydrolase	No Quant
528	YET1	Endoplasmic reticulum transmembrane protein 1	No Quant
529	BMH2	Protein BMH2;Protein BMH1	No Quant
530	NOP1	rRNA 2-O-methyltransferase fibrillarin	No Quant
531	SIP1	SNF1 protein kinase subunit beta-1	No Quant
532	SWP1	Dolichyl-diphosphooligosaccharide--protein glycosyltransferase subunit SWP1	No Quant
533	YET3	Endoplasmic reticulum transmembrane protein 3	No Quant
534	YPR010C-A	UPF0495 protein YPR010C-A	No Quant
535	MNN9	Mannan polymerase complexes subunit MNN9	No Quant
536	SIS1	Protein SIS1	No Quant
537	VPS30	Vacuolar protein sorting-associated protein 30	No Quant
538	RAS2	Ras-like protein 2	No Quant
539	TSC13	Very-long-chain enoyl-CoA reductase	No Quant
540	SEC26	Coatomer subunit beta	No Quant
541	KIC1	Serine/threonine-protein kinase KIC1	No Quant
542	AIM24	Altered inheritance of mitochondria protein 24, mitochondrial	No Quant
543	ILV1	Threonine dehydratase, mitochondrial	No Quant
544	CCR4	Glucose-repressible alcohol dehydrogenase transcriptional effector	No Quant
545	QNS1	Glutamine-dependent NAD(+) synthetase	No Quant
546	RET3	Coatomer subunit zeta	No Quant
547	YLH47	LETM1 domain-containing protein YLH47, mitochondrial	No Quant
548	YPT52	GTP-binding protein YPT52	No Quant
549	KNS1	Dual specificity protein kinase KNS1	No Quant
550	CCT4	T-complex protein 1 subunit delta	No Quant
551	ISW1	ISWI chromatin-remodeling complex ATPase ISW1	No Quant
552	SAP4	SIT4-associating protein SAP4	No Quant
553	OLI1	ATP synthase subunit 9, mitochondrial	No Quant
554	KAP95	Importin subunit beta-1	No Quant
555	ILS1	Isoleucine--tRNA ligase, cytoplasmic	No Quant
556	CLU1	Clustered mitochondria protein 1	No Quant
557	PHO8	Repressible alkaline phosphatase;Soluble alkaline phosphatase	No Quant
558	LSB3	LAS seventeen-binding protein 3;Protein YSC84	No Quant
559	SLC1	Probable 1-acyl-sn-glycerol-3-phosphate acyltransferase	No Quant
560	SEC12	Guanine nucleotide-exchange factor SEC12	No Quant
561	TRX1	Thioredoxin-1;Thioredoxin-2	No Quant
562	NSG2	Protein NSG2	No Quant
563	PRS1	Ribose-phosphate pyrophosphokinase 1	No Quant
564	SDH3	Succinate dehydrogenase [ubiquinone] cytochrome b subunit, mitochondrial	No Quant
565	PDA1	Pyruvate dehydrogenase E1 component subunit alpha, mitochondrial	No Quant
566	ABF1	ARS-binding factor 1	No Quant
567	SSZ1	Ribosome-associated complex subunit SSZ1	No Quant
568	HTB2	Histone H2B.2;Histone H2B.1	No Quant
569	SEC53	Phosphomannomutase	No Quant
570	YIP3	Prenylated Rab acceptor 1	No Quant
571	ERV25	Endoplasmic reticulum vesicle protein 25	No Quant
572	MIG1	Regulatory protein MIG1	No Quant
573	NSA2	Ribosome biogenesis protein NSA2	No Quant
574	HYP2	Eukaryotic translation initiation factor 5A-1	No Quant
575	GGA2	ADP-ribosylation factor-binding protein GGA2	No Quant
576	PRT1	Eukaryotic translation initiation factor 3 subunit B	No Quant
577	TKL1	Transketolase 1	No Quant
578	ORM2	Protein ORM2;Protein ORM1	No Quant
579	MSC3	Meiotic sister-chromatid recombination protein 3	No Quant
580	ZRC1	Zinc/cadmium resistance protein	No Quant
581	TIF4631	Eukaryotic initiation factor 4F subunit p150	No Quant
582	LYS4	Homoaconitase, mitochondrial	No Quant
583	COF1	Cofilin	No Quant
584	RCL1	RNA 3-terminal phosphate cyclase-like protein	No Quant
585	NMD3	60S ribosomal export protein NMD3	No Quant
586	MRPL17	54S ribosomal protein L17, mitochondrial	No Quant
587	LAP4	Vacuolar aminopeptidase 1	No Quant
588	GLC7	Serine/threonine-protein phosphatase PP1-2	No Quant
589	MSC1	Meiotic sister chromatid recombination protein 1	No Quant
590	TAX4	Protein TAX4	No Quant
591	GTT1	Glutathione S-transferase 1	No Quant
592	ERG13	Hydroxymethylglutaryl-CoA synthase	No Quant
593	TIM11	ATP synthase subunit e, mitochondrial	No Quant
594	FZF1	Zinc finger protein FZF1	No Quant
595	SAC6	Fimbrin	No Quant
596	ERG2	C-8 sterol isomerase	No Quant
597	APA1	Protein APA1;5,5-P-1,P-4-tetraphosphate phosphorylase;ADP-sulfurylase	No Quant
598	LEU4	2-isopropylmalate synthase;2-isopropylmalate synthase 2, mitochondrial	No Quant
599	RPN11	Ubiquitin carboxyl-terminal hydrolase RPN11	No Quant
600	ADE3	C-1-tetrahydrofolate synthase, cytoplasmic;Methylenetetrahydrofolate dehydrogenase;Methenyltetrahydrofolate cyclohydrolase;Formyltetrahydrofolate synthetase	No Quant
601	TVP18	Golgi apparatus membrane protein TVP18	No Quant
602	ABP1	Actin-binding protein	No Quant
603	ERG5	Cytochrome P450 61	No Quant
604	YHR020W	Putative proline--tRNA ligase YHR020W	No Quant
605	VPH1	V-type proton ATPase subunit a, vacuolar isoform	No Quant
606	SCS7	Ceramide very long chain fatty acid hydroxylase SCS7	No Quant
607	YMR209C	Uncharacterized protein YMR209C	No Quant
608	MNN5	Alpha-1,2-mannosyltransferase MNN5	No Quant
609	CCT2	T-complex protein 1 subunit beta	No Quant
610	HHT1	Histone H3	No Quant
611	SSM4	ERAD-associated E3 ubiquitin-protein ligase DOA10	No Quant
612	KRE6	Beta-glucan synthesis-associated protein KRE6	No Quant
613	RHR2	Glycerol-1-phosphate phosphohydrolase 1;Glycerol-1-phosphate phosphohydrolase 2	No Quant
614	NAB2	Nuclear polyadenylated RNA-binding protein NAB2	No Quant
615	HOM3	Aspartokinase	No Quant
616	RPS19B	40S ribosomal protein S19-B;40S ribosomal protein S19-A	No Quant
617	GLN1	Glutamine synthetase	No Quant
618	GUA1	GMP synthase [glutamine-hydrolyzing]	No Quant
619	KAP123	Importin subunit beta-4	No Quant
620	NOP58	Nucleolar protein 58	No Quant
621	RPA34	DNA-directed RNA polymerase I subunit RPA34	No Quant
622	KTR4	Probable mannosyltransferase KTR4	No Quant
623	SCP160	Protein SCP160	No Quant
624	RPP2B	60S acidic ribosomal protein P2-beta	No Quant
625	YIL108W	Putative zinc metalloproteinase YIL108W	No Quant
626	UBA1	Ubiquitin-activating enzyme E1 1	No Quant
627	YJU3	Monoglyceride lipase	No Quant
628	MPM1	Mitochondrial peculiar membrane protein 1	No Quant
629	PGI1	Glucose-6-phosphate isomerase	No Quant
630	GET1	Golgi to ER traffic protein 1	No Quant
631	SDH2	Succinate dehydrogenase [ubiquinone] iron-sulfur subunit, mitochondrial	No Quant
632	VTC4	Vacuolar transporter chaperone 4	No Quant
633	SRP72	Signal recognition particle subunit SRP72	No Quant
634	PET10	Protein PET10	No Quant
635	PRP43	Pre-mRNA-splicing factor ATP-dependent RNA helicase PRP43	No Quant
636	ALG11	GDP-Man:Man(3)GlcNAc(2)-PP-Dol alpha-1,2-mannosyltransferase	No Quant
637	GLY1	Low specificity L-threonine aldolase	No Quant
638	SXM1	Importin beta SMX1	No Quant
639	RPN8	26S proteasome regulatory subunit RPN8	No Quant
